# Supplementary material for: 4,4′-Dimethoxy-2,2′-[1,1′-(propane-1,3-diyldinitrilo)diethylidyne]diphenol
Source: Acta Crystallogr Sect E Struct Rep Online. 2008 Aug 6;64(Pt 9):o1657–8. doi: 10.1107/S1600536808023738 (PMC2960484; doi:10.1107/S1600536808023738)
Supplement: Supplementary file 2 [file e-64-o1657-Isup2.hkl]

# 
# h,k,l, Fc-squared, Fo-squared, sigma(Fo-squared) and status flag 
# 
data_I
_shelx_title ' ompnm in C2/c (100K)' 
_shelx_refln_list_code          4 
_shelx_F_calc_maximum      283.00 
_exptl_crystal_F_000       792.00 
_reflns_d_resolution_high  0.5671 
 
loop_ 
 _symmetry_equiv_pos_as_xyz 
 'x, y, z' 
 '-x, y, -z+1/2' 
 'x+1/2, y+1/2, z' 
 '-x+1/2, y+1/2, -z+1/2' 
 '-x, -y, -z' 
 'x, -y, z-1/2' 
 '-x+1/2, -y+1/2, -z' 
 'x+1/2, -y+1/2, z-1/2' 
 
_cell_length_a    12.8042 
_cell_length_b     5.0508 
_cell_length_c    28.6019 
_cell_angle_alpha  90.000 
_cell_angle_beta   93.109 
_cell_angle_gamma  90.000 
 
_shelx_F_squared_multiplier     1.000 
 
loop_ 
 _refln_index_h 
 _refln_index_k 
 _refln_index_l 
 _refln_F_squared_calc 
 _refln_F_squared_meas 
 _refln_F_squared_sigma 
 _refln_observed_status 
   2   0   0    20834.18    20616.24    224.45 o 
   4   0   0     8924.58     8792.18     95.60 o 
   6   0   0     2800.73     3042.69     31.38 o 
   8   0   0      433.83      458.32      7.75 o 
  10   0   0      294.49      278.85      9.75 o 
  12   0   0      546.43      524.20     20.63 o 
  14   0   0        7.91        8.21      3.16 o 
  16   0   0        0.64        2.23      6.05 o 
  18   0   0       46.84       62.68      7.14 o 
  20   0   0        3.35        7.46      5.57 o 
  22   0   0      187.36      194.36     29.52 o 
   1   1   0      106.14       88.98      1.27 o 
   3   1   0     4666.82     4797.32     32.94 o 
   5   1   0     2229.95     2378.06     21.69 o 
   7   1   0     1274.02     1328.81     72.57 o 
   9   1   0       22.25       17.89      1.70 o 
  11   1   0      638.22      512.63      7.46 o 
  13   1   0      615.77      528.05     10.82 o 
  15   1   0      739.81      729.61     26.34 o 
  17   1   0       49.85       74.28     17.54 o 
  19   1   0        7.09       35.14      7.54 o 
  21   1   0        0.22       31.59      7.92 o 
   0   2   0     1324.88     1459.91     14.13 o 
   2   2   0        4.64        6.41      0.68 o 
   4   2   0      496.21      487.77      3.81 o 
   6   2   0      152.99      161.10      2.79 o 
   8   2   0     2977.57     3011.87     22.93 o 
  10   2   0       72.22       80.75      4.64 o 
  12   2   0      520.67      470.19      9.16 o 
  14   2   0      416.34      351.50    106.00 o 
  16   2   0      224.40      214.53     24.03 o 
  18   2   0      341.91      329.62     15.27 o 
  20   2   0      436.91      402.70     17.75 o 
   1   3   0      158.92      125.23      1.78 o 
   3   3   0       27.15       32.20      1.69 o 
   5   3   0      334.63      319.85      3.61 o 
   7   3   0        0.28        1.27      1.71 o 
   9   3   0      301.78      283.27      4.41 o 
  11   3   0        2.74        8.00      3.05 o 
  13   3   0        3.89        8.47      3.73 o 
  15   3   0        0.46       15.90      6.15 o 
  17   3   0        6.21        8.87      6.86 o 
  19   3   0        7.16       25.98     10.22 o 
  21   3   0       11.35       38.32     11.02 o 
   0   4   0        0.63        0.51      1.53 o 
   2   4   0       41.30       42.69      2.01 o 
   4   4   0       19.56        8.62      1.35 o 
   6   4   0       59.05       67.61      2.29 o 
   8   4   0      822.68      807.27      8.77 o 
  10   4   0       52.93       59.62      3.79 o 
  12   4   0       81.39       76.59      4.70 o 
  14   4   0       19.81       30.68      4.15 o 
  16   4   0      136.50      178.14     16.50 o 
  18   4   0      641.02      635.16     25.43 o 
  20   4   0      390.89      424.24     28.36 o 
   1   5   0       96.68       87.64      3.24 o 
   3   5   0        4.71        8.09      1.81 o 
   5   5   0      334.79      306.82      6.01 o 
   7   5   0      518.59      451.81      8.85 o 
   9   5   0        4.77        7.22      2.78 o 
  11   5   0      395.99      405.11     12.02 o 
  13   5   0      122.13      133.03      6.32 o 
  15   5   0      135.06      123.58     11.06 o 
  17   5   0        2.79       20.14      8.19 o 
   0   6   0     9349.28     9152.44     74.46 o 
   2   6   0      931.95      943.49     12.77 o 
   4   6   0      165.75      179.52      5.88 o 
   6   6   0      322.66      306.60      6.80 o 
   8   6   0       18.83       18.77      3.76 o 
  10   6   0       49.66       53.56      6.71 o 
  12   6   0       75.31       74.19      7.02 o 
  14   6   0        6.97        8.91      4.88 o 
  16   6   0        0.69       -4.68      4.68 o 
   1   7   0       19.15       22.23      4.46 o 
   3   7   0      189.58      196.97      7.52 o 
   5   7   0       13.95       12.97      5.58 o 
   7   7   0       23.01       13.58      4.24 o 
   9   7   0        9.85       14.48      4.92 o 
  11   7   0       19.85       28.55      5.82 o 
  13   7   0      202.34      215.08     11.30 o 
   0   8   0       38.55       52.91     14.80 o 
   2   8   0       64.76       71.33     11.11 o 
   4   8   0       73.84       69.57      6.87 o 
   6   8   0       26.09       26.50      6.30 o 
   8   8   0      172.60      177.22     12.63 o 
 -21   1   1      108.16       98.62     15.04 o 
 -19   1   1      145.58      149.49     11.53 o 
 -17   1   1       34.45       43.04     13.84 o 
 -15   1   1      112.07      149.08      8.87 o 
 -13   1   1      414.36      370.55      9.18 o 
 -11   1   1      733.66      597.20      8.30 o 
  -9   1   1      239.14      256.97      4.66 o 
  -7   1   1     1492.59     1559.40     15.80 o 
  -5   1   1       25.23        5.12      1.25 o 
  -3   1   1     1691.93     1598.83     12.45 o 
  -1   1   1     3112.45     3188.03     16.53 o 
   1   1   1     3765.44     3896.04     20.84 o 
   3   1   1     1873.82     1683.89     12.89 o 
   5   1   1      857.36      932.94      9.43 o 
   7   1   1      419.76      508.14      9.08 o 
   9   1   1        5.29       12.90      1.96 o 
  11   1   1      178.62      190.78      4.40 o 
  13   1   1      401.03      344.17     10.60 o 
  15   1   1      213.59      219.98     10.07 o 
  17   1   1      266.06      244.47     11.61 o 
  19   1   1      183.90      222.64     12.10 o 
  21   1   1      147.95      128.09     12.13 o 
 -20   2   1       74.99      159.33     13.78 o 
 -18   2   1      298.65      343.12     15.56 o 
 -16   2   1      232.77      264.66     13.53 o 
 -14   2   1      185.30      219.93     15.45 o 
 -12   2   1      249.03      218.88      6.61 o 
 -10   2   1     2074.00     1963.33     19.10 o 
  -8   2   1      404.19      366.41      5.44 o 
  -6   2   1       99.37       72.88      2.28 o 
  -4   2   1      292.93      304.99      2.77 o 
  -2   2   1      645.21      597.61      4.00 o 
   0   2   1     1625.86     1771.83      8.91 o 
   2   2   1       22.64       22.73      0.91 o 
   4   2   1      612.24      712.51      4.96 o 
   6   2   1      623.32      684.79      6.48 o 
   8   2   1     6071.92     5661.25     39.45 o 
  10   2   1     2287.49     2221.29     19.73 o 
  12   2   1       97.01      100.40      4.60 o 
  14   2   1      142.70      125.48     16.47 o 
  16   2   1        1.31       21.12      6.45 o 
  18   2   1        4.29       72.99     13.05 o 
  20   2   1       56.05       65.92     10.38 o 
 -21   3   1      100.28       94.09     13.50 o 
 -19   3   1       20.04       19.43      9.36 o 
 -17   3   1        2.20        8.08      9.15 o 
 -15   3   1      346.11      353.23     14.54 o 
 -13   3   1      177.53      201.77      9.89 o 
 -11   3   1      191.72      217.90      7.33 o 
  -9   3   1     2446.39     2440.80     18.44 o 
  -7   3   1      495.48      461.54      5.27 o 
  -5   3   1     3482.57     3639.02     19.46 o 
  -3   3   1    15586.05    16526.25     74.48 o 
  -1   3   1       22.51       10.37      0.85 o 
   1   3   1       16.65       33.42      1.16 o 
   3   3   1      205.07      232.60      2.68 o 
   5   3   1      165.37      154.41      2.43 o 
   7   3   1     2110.72     2094.73     14.72 o 
   9   3   1        3.15        0.74      1.73 o 
  11   3   1       69.08       60.69      6.76 o 
  13   3   1       15.99       20.16      3.95 o 
  15   3   1       95.87      104.71      8.51 o 
  17   3   1        1.14       17.20      9.43 o 
  19   3   1       96.30       95.18     13.25 o 
  21   3   1      183.69      185.84     16.60 o 
 -20   4   1       50.87      133.64     15.94 o 
 -18   4   1      686.08      772.47     28.07 o 
 -16   4   1      211.58      217.53     12.68 o 
 -14   4   1      187.58      185.85      8.70 o 
 -12   4   1      263.22      259.13      6.48 o 
 -10   4   1      451.94      427.92      7.63 o 
  -8   4   1      316.68      281.81      5.17 o 
  -6   4   1      221.10      200.91      3.88 o 
  -4   4   1        2.67        3.86      1.27 o 
  -2   4   1      166.68      174.37      2.89 o 
   0   4   1      272.82      279.27      3.59 o 
   2   4   1       38.22       41.70      1.79 o 
   4   4   1        3.02        4.94      1.31 o 
   6   4   1      434.97      424.82      5.46 o 
   8   4   1     1678.27     1701.48     14.33 o 
  10   4   1     1808.00     1834.29     20.92 o 
  12   4   1        0.56       12.06      3.06 o 
  14   4   1      227.30      211.63      8.59 o 
  16   4   1      154.83      192.73     12.31 o 
  18   4   1        0.18       71.67     15.67 o 
  20   4   1      115.78       84.31     21.44 o 
 -17   5   1        0.03        7.40      5.32 o 
 -15   5   1        0.07       15.94      4.00 o 
 -13   5   1       64.06       81.30      5.32 o 
 -11   5   1      181.23      210.89     12.90 o 
  -9   5   1       20.37       13.77      3.48 o 
  -7   5   1      354.07      305.52      6.53 o 
  -5   5   1      129.16      122.48      4.35 o 
  -3   5   1      152.18      152.32      5.04 o 
  -1   5   1       84.91       81.08      3.09 o 
   1   5   1      496.96      496.85      8.24 o 
   3   5   1        3.02        3.18      1.72 o 
   5   5   1      159.86      150.70      4.63 o 
   7   5   1      204.08      194.15      5.19 o 
   9   5   1       86.86       72.89      5.24 o 
  11   5   1      106.66       90.39      7.96 o 
  13   5   1       19.15       34.92      4.10 o 
  15   5   1       48.76       45.66      4.96 o 
  17   5   1       22.28       18.22      8.23 o 
 -16   6   1        1.19        2.34      4.99 o 
 -14   6   1       24.66       16.45      5.20 o 
 -12   6   1        3.15        4.11      4.36 o 
 -10   6   1       13.32        8.52      4.01 o 
  -8   6   1       39.52       36.55      4.28 o 
  -6   6   1        0.22        6.46      2.71 o 
  -4   6   1      109.61      110.67      4.93 o 
  -2   6   1      227.38      251.68      6.70 o 
   0   6   1        0.77       32.12      5.26 o 
   2   6   1      621.81      598.72      9.92 o 
   4   6   1       20.41       27.76      3.19 o 
   6   6   1      288.01      279.16      6.33 o 
   8   6   1       32.03       27.83      4.01 o 
  10   6   1        5.82        4.64      3.62 o 
  12   6   1        0.30        2.54      4.35 o 
  14   6   1        1.33        1.67      4.53 o 
  16   6   1        0.55       -0.64      4.97 o 
 -13   7   1       32.45       42.21      6.72 o 
 -11   7   1      164.26      175.86     10.28 o 
  -9   7   1        1.51        3.15      4.43 o 
  -7   7   1       21.84       17.59      4.48 o 
  -5   7   1        2.04        4.79      3.85 o 
  -3   7   1       24.73       24.36      4.08 o 
  -1   7   1       48.14       50.81      5.20 o 
   1   7   1        2.61        0.90      3.59 o 
   3   7   1       65.06       70.44      5.72 o 
   5   7   1       43.54       47.97      4.77 o 
   7   7   1        0.77       13.09      4.26 o 
   9   7   1       11.69       14.81      4.65 o 
  11   7   1        8.12        9.66      5.05 o 
  13   7   1       78.53       87.01      8.72 o 
  -8   8   1       40.63       51.79     10.40 o 
  -6   8   1       77.82       74.13      7.75 o 
  -4   8   1        6.26        8.75      5.47 o 
  -2   8   1        3.33       13.86      7.81 o 
   0   8   1       48.51       65.91     10.97 o 
   2   8   1        4.04       15.87      6.92 o 
   4   8   1       46.49       54.06      6.37 o 
   6   8   1        5.64       10.81      6.69 o 
   8   8   1      417.72      403.09     16.93 o 
 -22   0   2       12.60       16.47      9.87 o 
 -20   0   2        9.31       11.70      8.43 o 
 -18   0   2      225.67      213.81     10.04 o 
 -16   0   2      235.80      255.80      9.63 o 
 -14   0   2      150.30      130.57      8.75 o 
 -12   0   2     1094.42      827.05     15.78 o 
 -10   0   2        3.46        3.56      1.34 o 
  -8   0   2        5.93        2.38      1.18 o 
  -6   0   2    13390.74    14345.88    148.63 o 
  -4   0   2      486.52      416.25      5.98 o 
  -2   0   2    24103.74    23480.76    247.73 o 
   2   0   2     7277.53     7140.15     70.12 o 
   4   0   2    11484.78    11176.77    125.26 o 
   6   0   2     3385.37     3037.93     40.05 o 
   8   0   2       81.59      134.20      4.18 o 
  10   0   2       41.23       49.14      6.39 o 
  12   0   2      320.90      347.63     12.90 o 
  14   0   2        3.55        3.18      4.38 o 
  16   0   2        1.14       -0.69      4.25 o 
  18   0   2       37.78       40.16      7.60 o 
  20   0   2       47.09       46.22      7.37 o 
  22   0   2        4.06        2.23      8.91 o 
 -21   1   2        3.92       25.08      7.96 o 
 -19   1   2      978.95      995.16     25.66 o 
 -17   1   2      616.55      594.32     31.15 o 
 -15   1   2      453.53      415.61     13.58 o 
 -13   1   2      610.08      544.82     11.34 o 
 -11   1   2      480.49      471.34     10.02 o 
  -9   1   2      610.59      573.03      7.47 o 
  -7   1   2       21.95        6.35      2.05 o 
  -5   1   2      854.85      922.96      8.90 o 
  -3   1   2        9.54       15.94      0.89 o 
  -1   1   2     4422.74     4432.76     24.05 o 
   1   1   2     1465.49     1682.73      9.17 o 
   3   1   2     2801.88     2757.44     18.42 o 
   5   1   2     5804.98     6380.31     49.57 o 
   7   1   2     3782.92     4297.01     34.91 o 
   9   1   2        1.45        0.40      1.31 o 
  11   1   2      179.40      165.78      4.74 o 
  13   1   2      250.43      216.71      6.96 o 
  15   1   2       26.86       21.40      7.88 o 
  17   1   2       25.10       30.17      6.63 o 
  19   1   2      221.79      221.44     11.97 o 
  21   1   2       23.18       28.85      7.97 o 
 -20   2   2       78.20       84.18     11.46 o 
 -18   2   2       75.46      122.31     16.07 o 
 -16   2   2        5.30       24.35      8.00 o 
 -14   2   2      831.54      806.11     18.73 o 
 -12   2   2      102.16      103.45      4.96 o 
 -10   2   2     3054.62     2963.34     27.76 o 
  -8   2   2      505.31      472.08      6.24 o 
  -6   2   2      569.95      556.22      4.89 o 
  -4   2   2      313.80      295.61      2.71 o 
  -2   2   2     1230.99     1213.67      6.72 o 
   0   2   2       66.82       86.72      1.34 o 
   2   2   2        8.88        7.27      0.71 o 
   4   2   2     1979.29     2120.93     12.08 o 
   6   2   2      578.52      688.65      6.29 o 
   8   2   2     1864.33     1724.02     14.81 o 
  10   2   2     3523.15     3425.35     27.84 o 
  12   2   2        6.66       14.44      2.98 o 
  14   2   2       62.99       37.51     10.95 o 
  16   2   2      218.18      208.51     11.79 o 
  18   2   2      562.73      660.91     21.49 o 
  20   2   2        0.00       35.29      9.17 o 
 -21   3   2        2.77       17.45      9.88 o 
 -19   3   2        6.88        2.02      8.91 o 
 -17   3   2        0.00       10.48      7.30 o 
 -15   3   2       42.81       80.73      8.82 o 
 -13   3   2        0.68        9.36      3.65 o 
 -11   3   2      145.52      164.74      6.98 o 
  -9   3   2       63.18       77.49      5.02 o 
  -7   3   2      445.39      421.44      5.04 o 
  -5   3   2       18.86       22.46      1.57 o 
  -3   3   2        3.51       10.51      1.04 o 
  -1   3   2      157.95      174.06      2.09 o 
   1   3   2        0.95        1.58      0.71 o 
   3   3   2      262.26      264.94      2.90 o 
   5   3   2       10.44       20.20      1.39 o 
   7   3   2        9.02        7.05      1.84 o 
   9   3   2       59.44       75.78      3.69 o 
  11   3   2        1.09        3.67      2.94 o 
  13   3   2        2.52        9.67      3.51 o 
  15   3   2       21.08       36.91      4.83 o 
  17   3   2        6.62       50.94      9.40 o 
  19   3   2       16.84        4.45      8.58 o 
  21   3   2       33.21       47.56     12.97 o 
 -20   4   2       36.10       42.69     16.79 o 
 -18   4   2       35.48      139.73     21.40 o 
 -16   4   2       34.98       81.91     10.77 o 
 -14   4   2      116.69      137.70      7.34 o 
 -12   4   2       29.39       45.22      4.30 o 
 -10   4   2      207.64      210.11      6.56 o 
  -8   4   2       50.76       54.80      3.14 o 
  -6   4   2      495.83      508.24      5.65 o 
  -4   4   2       71.31       84.23      2.49 o 
  -2   4   2      834.33      843.69      6.53 o 
   0   4   2       14.29       10.41      1.31 o 
   2   4   2       94.78      119.43      2.44 o 
   4   4   2        0.20       -0.57      1.20 o 
   6   4   2      124.49      117.83      3.09 o 
   8   4   2      463.47      503.01      6.56 o 
  10   4   2     2501.23     2485.87     20.89 o 
  12   4   2      311.21      310.01      8.10 o 
  14   4   2        5.71       28.15      5.74 o 
  16   4   2      323.64      338.65     18.99 o 
  18   4   2      226.25      297.69     29.88 o 
  20   4   2       10.34       14.18     10.09 o 
 -17   5   2      316.68      347.54     16.76 o 
 -15   5   2       51.86       56.23      5.55 o 
 -13   5   2      235.81      254.71      8.76 o 
 -11   5   2       29.00       26.85      4.51 o 
  -9   5   2       80.88       74.36      4.64 o 
  -7   5   2        0.00        4.05      1.92 o 
  -5   5   2      354.86      337.29      6.29 o 
  -3   5   2       77.96       72.94      3.07 o 
  -1   5   2      623.43      629.81      7.11 o 
   1   5   2     1171.87     1163.74     10.53 o 
   3   5   2        8.82        5.64      1.84 o 
   5   5   2     1003.18      877.02     11.17 o 
   7   5   2      323.18      331.79      8.06 o 
   9   5   2       13.07        8.93      2.87 o 
  11   5   2      135.95      123.18      5.68 o 
  13   5   2      283.41      278.01      9.08 o 
  15   5   2        5.75        3.93      4.71 o 
  17   5   2        2.57        2.28      7.45 o 
 -16   6   2       28.08       37.47      6.29 o 
 -14   6   2       49.42       47.67      6.22 o 
 -12   6   2      220.82      232.70     10.26 o 
 -10   6   2        0.94        2.19      3.63 o 
  -8   6   2       26.08       18.05      3.66 o 
  -6   6   2      683.92      619.43     10.51 o 
  -4   6   2       25.41       25.96      3.51 o 
  -2   6   2      563.94      552.52      9.49 o 
   0   6   2      122.29      138.21      4.56 o 
   2   6   2      134.44      159.37      5.83 o 
   4   6   2       96.75       93.17      4.65 o 
   6   6   2       58.66       66.54      4.94 o 
   8   6   2       52.57       39.43      4.45 o 
  10   6   2        4.77        4.79      3.64 o 
  12   6   2      107.86      109.29     12.37 o 
  14   6   2        4.20        4.06      4.61 o 
  16   6   2        1.64        6.45      5.21 o 
 -13   7   2       65.23       74.43      7.80 o 
 -11   7   2      191.06      195.73     10.46 o 
  -9   7   2        2.97        2.87      4.50 o 
  -7   7   2        7.43       13.41      3.87 o 
  -5   7   2        4.02        1.93      3.73 o 
  -3   7   2        2.52        6.73      3.50 o 
  -1   7   2       55.97       51.60      5.22 o 
   1   7   2       14.91       16.95      4.67 o 
   3   7   2       26.64       26.28      4.56 o 
   5   7   2      212.82      198.62      7.38 o 
   7   7   2      149.15      170.08      8.41 o 
   9   7   2       21.48       41.47      5.61 o 
  11   7   2       34.99       43.60      8.08 o 
  13   7   2        0.03        1.35      5.95 o 
  -8   8   2      388.66      376.52     15.87 o 
  -6   8   2        0.87        9.67      5.42 o 
  -4   8   2        4.19       11.22      5.60 o 
  -2   8   2        0.58       -0.89      6.89 o 
   0   8   2        5.99        7.60      7.43 o 
   2   8   2        4.51        5.36      6.38 o 
   4   8   2      254.44      246.01     10.54 o 
   6   8   2       13.24       22.41      7.38 o 
   8   8   2      138.00      134.68     13.05 o 
 -21   1   3       10.37        7.92      7.26 o 
 -19   1   3      509.51      671.04     26.10 o 
 -17   1   3     1184.80     1217.65     33.18 o 
 -15   1   3       34.83       27.84      5.59 o 
 -13   1   3      276.96      225.95      7.28 o 
 -11   1   3        4.51        3.08      1.76 o 
  -9   1   3        0.00        3.05      1.29 o 
  -7   1   3      387.38      379.68      5.69 o 
  -5   1   3      482.13      497.92      5.90 o 
  -3   1   3     7251.20     7364.29     51.28 o 
  -1   1   3      162.90      217.20      2.08 o 
   1   1   3    12932.69    13233.59     67.26 o 
   3   1   3       34.71       52.78      1.26 o 
   5   1   3    10217.84    10662.97     77.21 o 
   7   1   3     1989.22     2048.59     20.21 o 
   9   1   3      110.42      107.38      3.34 o 
  11   1   3      918.67      820.05     10.90 o 
  13   1   3       11.38       11.12      2.93 o 
  15   1   3       62.97       67.22      7.44 o 
  17   1   3      109.33      143.95     11.86 o 
  19   1   3        5.29       28.45      7.11 o 
  21   1   3       64.89       65.28      9.70 o 
 -20   2   3      206.21      234.39     15.10 o 
 -18   2   3       29.78       44.70     14.44 o 
 -16   2   3       32.47       31.51      8.39 o 
 -14   2   3      574.65      595.45     15.83 o 
 -12   2   3       59.96       43.37      7.13 o 
 -10   2   3      184.72      199.44      5.49 o 
  -8   2   3      191.73      173.00      3.80 o 
  -6   2   3       13.21       21.37      1.82 o 
  -4   2   3     2873.34     3041.29     16.10 o 
  -2   2   3     2667.04     2688.42     13.40 o 
   0   2   3       13.58       15.18      0.87 o 
   2   2   3     1479.99     1447.26      7.72 o 
   4   2   3     1055.35     1149.68      6.83 o 
   6   2   3      506.86      565.10      6.39 o 
   8   2   3      229.67      272.64      4.76 o 
  10   2   3     2265.35     2306.85     20.48 o 
  12   2   3      125.54      117.95      5.00 o 
  14   2   3      269.22      212.60      8.53 o 
  16   2   3       22.24       40.68      7.36 o 
  18   2   3      908.65      989.03     27.20 o 
  20   2   3      198.46      246.97     22.12 o 
 -21   3   3       56.46       61.82     11.87 o 
 -19   3   3        4.07       -2.89      7.68 o 
 -17   3   3       79.84       85.18     10.89 o 
 -15   3   3       77.95       90.75      9.11 o 
 -13   3   3       73.33       63.68      5.77 o 
 -11   3   3      905.36      836.75     14.40 o 
  -9   3   3     6725.63     6649.94     45.55 o 
  -7   3   3      301.14      271.25      4.02 o 
  -5   3   3     1339.42     1361.33      9.11 o 
  -3   3   3       16.36       25.82      1.33 o 
  -1   3   3      104.26      135.80      1.89 o 
   1   3   3        7.68        7.11      0.80 o 
   3   3   3     3885.77     4025.51     20.15 o 
   5   3   3      135.81      165.03      2.79 o 
   7   3   3      159.92      151.58      4.34 o 
   9   3   3       61.13       52.87      3.70 o 
  11   3   3       41.98       44.69      4.49 o 
  13   3   3       70.89       75.18      6.65 o 
  15   3   3      445.38      387.21     10.95 o 
  17   3   3      246.13      269.32     17.34 o 
  19   3   3        2.46       26.14     13.72 o 
  21   3   3       64.71       59.78     12.41 o 
 -20   4   3        8.38       16.93     10.81 o 
 -18   4   3       24.21       27.93      7.58 o 
 -16   4   3       39.64       42.26      8.53 o 
 -14   4   3      440.57      399.72     10.14 o 
 -12   4   3      292.16      258.38      6.41 o 
 -10   4   3        5.67        9.95      2.32 o 
  -8   4   3       63.39       54.09      2.90 o 
  -6   4   3       20.03       24.59      2.35 o 
  -4   4   3      333.48      381.04      4.64 o 
  -2   4   3      154.87      151.14      2.81 o 
   0   4   3        0.69        2.33      0.99 o 
   2   4   3       14.08        5.07      1.14 o 
   4   4   3      244.64      263.75      3.94 o 
   6   4   3      129.07      134.96      3.07 o 
   8   4   3      104.44      106.32      3.50 o 
  10   4   3     1673.44     1675.03     19.69 o 
  12   4   3        6.16       13.52      3.20 o 
  14   4   3      545.12      561.56     13.01 o 
  16   4   3       14.87       27.16      6.77 o 
  18   4   3      562.89      647.86     53.71 o 
 -17   5   3      512.21      569.89     19.68 o 
 -15   5   3        3.20       10.10      4.46 o 
 -13   5   3      480.20      471.19     17.67 o 
 -11   5   3      162.68      166.15      7.31 o 
  -9   5   3       11.92        8.28      3.30 o 
  -7   5   3        0.36        3.21      1.98 o 
  -5   5   3        5.11        5.97      2.06 o 
  -3   5   3      362.69      349.80      5.57 o 
  -1   5   3      176.39      177.82      4.03 o 
   1   5   3     2639.79     2589.67     18.18 o 
   3   5   3      112.74      120.74      5.47 o 
   5   5   3     1409.76     1320.49     14.46 o 
   7   5   3      336.01      277.70      6.05 o 
   9   5   3      103.22      118.37      8.62 o 
  11   5   3       26.81       27.67      3.74 o 
  13   5   3        4.28        8.63      3.48 o 
  15   5   3       10.46       23.48      6.44 o 
  17   5   3        1.50        6.43      7.57 o 
 -16   6   3        1.85        7.03      5.26 o 
 -14   6   3        0.48        4.81      4.74 o 
 -12   6   3       53.02       50.91      6.17 o 
 -10   6   3       53.90       45.90      5.45 o 
  -8   6   3       50.86       45.58      4.95 o 
  -6   6   3        6.68       15.57      2.99 o 
  -4   6   3      146.42      139.23      5.24 o 
  -2   6   3      216.69      226.21      7.94 o 
   0   6   3      855.51      855.49      9.62 o 
   2   6   3       54.30       56.71      3.92 o 
   4   6   3       50.01       49.99      3.83 o 
   6   6   3      120.78      121.09      5.30 o 
   8   6   3       11.99       13.68      3.52 o 
  10   6   3       16.36       15.74      4.00 o 
  12   6   3       86.13       90.95      9.13 o 
  14   6   3       20.20       21.21      5.42 o 
  16   6   3       30.61       31.51      6.21 o 
 -13   7   3        0.12        5.31      5.29 o 
 -11   7   3        1.86       16.80      5.28 o 
  -9   7   3        0.93        3.83      4.55 o 
  -7   7   3       50.20       62.47      5.67 o 
  -5   7   3       55.56       52.21      5.52 o 
  -3   7   3      152.05      156.20      6.87 o 
  -1   7   3       56.33       49.65      5.21 o 
   1   7   3        9.94       11.88      3.83 o 
   3   7   3       12.97       19.95      4.27 o 
   5   7   3       72.16       75.54      5.27 o 
   7   7   3      263.25      265.43      9.86 o 
   9   7   3      527.77      524.61     13.02 o 
  11   7   3      158.78      165.36     13.11 o 
  13   7   3       13.58       20.60      6.88 o 
  -8   8   3      164.79      181.91     12.79 o 
  -6   8   3        1.11        1.59      5.08 o 
  -4   8   3      105.88      142.73     14.04 o 
  -2   8   3      108.04      107.46     12.54 o 
   0   8   3        0.10        1.97      7.38 o 
   2   8   3       14.14        8.81      6.57 o 
   4   8   3       30.17       43.50      6.52 o 
   6   8   3        0.03        3.15      6.25 o 
   8   8   3       36.87       37.11      8.43 o 
 -22   0   4       69.76       69.87      9.40 o 
 -20   0   4      170.95      176.19     22.99 o 
 -18   0   4      524.27      506.57     30.95 o 
 -16   0   4       85.36       82.70      6.89 o 
 -14   0   4       30.75       16.46      5.37 o 
 -12   0   4     1164.58      971.88     14.48 o 
 -10   0   4      308.09      266.41      4.66 o 
  -8   0   4       91.40       75.69      2.28 o 
  -6   0   4    11565.20    12797.64    118.07 o 
  -4   0   4    14743.02    16694.45    291.24 o 
  -2   0   4     4788.48     4927.12     70.80 o 
   0   0   4    14925.44    14589.98    109.46 o 
   2   0   4     1040.85     1136.40     15.20 o 
   4   0   4     4113.93     4132.22     42.46 o 
   6   0   4        0.73        2.55      2.76 o 
   8   0   4      277.10      229.23      5.62 o 
  10   0   4      392.42      354.90      6.50 o 
  12   0   4     1842.96     1842.57     54.18 o 
  14   0   4      279.09      258.57      8.55 o 
  16   0   4       59.50       62.09      6.69 o 
  18   0   4      107.63      113.80     16.91 o 
  20   0   4        0.72        2.96      5.39 o 
  22   0   4      165.48      117.28     14.88 o 
 -21   1   4        2.84        3.74      6.99 o 
 -19   1   4       11.80       69.66     10.26 o 
 -17   1   4      483.29      596.88     17.86 o 
 -15   1   4        8.77        3.84      4.44 o 
 -13   1   4       19.15       16.22      3.32 o 
 -11   1   4      280.54      320.78      8.47 o 
  -9   1   4       42.80       51.68      3.63 o 
  -7   1   4       16.00       44.94      2.56 o 
  -5   1   4     1205.33     1179.01     10.70 o 
  -3   1   4     4558.69     4247.05     41.39 o 
  -1   1   4     3475.91     3490.58     20.21 o 
   1   1   4      705.02      732.14      4.65 o 
   3   1   4     1098.97     1204.96      9.20 o 
   5   1   4      703.78      775.01      7.51 o 
   7   1   4      937.02     1031.15     10.15 o 
   9   1   4     2254.90     2053.73     25.30 o 
  11   1   4     1537.80     1615.09     16.43 o 
  13   1   4      374.86      345.08     14.12 o 
  15   1   4     1259.32     1270.42     30.39 o 
  17   1   4       34.05       66.05      8.07 o 
  19   1   4      120.09      103.05     11.82 o 
  21   1   4        0.50        0.66      6.46 o 
 -20   2   4        8.58       37.99      9.55 o 
 -18   2   4       85.29       64.00      9.84 o 
 -16   2   4      340.04      356.20     18.34 o 
 -14   2   4       16.06       46.60     12.10 o 
 -12   2   4       93.01      101.04      5.37 o 
 -10   2   4      494.56      450.78      9.78 o 
  -8   2   4       97.25      119.38      3.99 o 
  -6   2   4     3098.13     3271.75     21.02 o 
  -4   2   4      134.59      156.50      2.09 o 
  -2   2   4     1408.69     1629.26      8.59 o 
   0   2   4       56.90       48.46      1.12 o 
   2   2   4      261.62      326.61      2.62 o 
   4   2   4     6611.85     7327.99     35.07 o 
   6   2   4       48.76       50.53      1.62 o 
   8   2   4      404.09      386.17      5.98 o 
  10   2   4       95.03       88.01      4.28 o 
  12   2   4       18.80       19.95      2.95 o 
  14   2   4      185.79      174.35      7.84 o 
  16   2   4      441.46      384.30     15.44 o 
  18   2   4      615.84      609.78     42.65 o 
  20   2   4      315.18      363.13     28.80 o 
 -21   3   4        4.10       20.03     12.29 o 
 -19   3   4        0.15       14.63      8.72 o 
 -17   3   4       19.10       44.10      8.05 o 
 -15   3   4        7.66       16.86      5.97 o 
 -13   3   4       58.68       62.96      6.59 o 
 -11   3   4      133.53      137.97      5.21 o 
  -9   3   4       60.52       75.60      4.24 o 
  -7   3   4      273.34      260.12      3.97 o 
  -5   3   4       65.57       72.87      2.34 o 
  -3   3   4      249.48      264.56      3.70 o 
  -1   3   4       58.89       73.48      1.96 o 
   1   3   4       30.82       48.77      1.37 o 
   3   3   4        2.06        3.49      0.93 o 
   5   3   4       75.25       99.78      2.14 o 
   7   3   4       20.26       14.39      1.53 o 
   9   3   4       22.60       30.25      2.50 o 
  11   3   4       31.90       33.31      5.19 o 
  13   3   4        0.41        7.15      3.22 o 
  15   3   4       43.94       42.25      5.85 o 
  17   3   4       60.44       62.48     10.39 o 
  19   3   4       76.87      270.28     25.94 o 
  21   3   4       18.87       63.98     12.32 o 
 -20   4   4       73.03       57.54     13.03 o 
 -18   4   4       24.36       28.38      7.94 o 
 -16   4   4       48.30       47.83      8.87 o 
 -14   4   4       60.46       80.06      5.83 o 
 -12   4   4      344.46      343.52      7.35 o 
 -10   4   4      213.71      213.34      5.73 o 
  -8   4   4      197.01      189.62      4.79 o 
  -6   4   4      841.08      869.75      7.87 o 
  -4   4   4       24.65       22.10      1.66 o 
  -2   4   4      296.27      322.95      4.09 o 
   0   4   4       11.10       13.29      1.27 o 
   2   4   4       51.19       64.26      2.03 o 
   4   4   4     1617.52     1630.73     12.44 o 
   6   4   4      221.87      205.34      3.67 o 
   8   4   4      848.03      804.74      9.06 o 
  10   4   4       94.01      117.24      4.51 o 
  12   4   4       55.06       49.23      4.23 o 
  14   4   4      127.16      139.17      6.46 o 
  16   4   4       25.91       29.11      6.27 o 
  18   4   4      396.71      453.20     21.68 o 
 -17   5   4      227.67      328.40     16.80 o 
 -15   5   4       43.24       52.51      5.14 o 
 -13   5   4       56.24       65.79     13.10 o 
 -11   5   4        8.87       12.82      3.55 o 
  -9   5   4       33.75       32.06      4.31 o 
  -7   5   4       13.92        7.09      2.16 o 
  -5   5   4        0.96        3.79      2.08 o 
  -3   5   4       39.58       46.51      2.72 o 
  -1   5   4      883.04      878.61      8.86 o 
   1   5   4      407.07      385.06      7.64 o 
   3   5   4       33.23       29.90      3.46 o 
   5   5   4        5.60       12.26      2.25 o 
   7   5   4        5.07        6.49      2.26 o 
   9   5   4      207.25      204.12      8.35 o 
  11   5   4       66.91       73.40      4.82 o 
  13   5   4       14.92       25.10      3.97 o 
  15   5   4      301.73      315.72     16.20 o 
  17   5   4       30.15       27.86      9.95 o 
 -16   6   4        4.37        2.32      5.17 o 
 -14   6   4       15.57       17.87      5.21 o 
 -12   6   4      135.36      158.52      8.95 o 
 -10   6   4       48.06       49.70      5.49 o 
  -8   6   4       13.68       10.94      3.85 o 
  -6   6   4      736.81      703.57     13.66 o 
  -4   6   4      835.73      786.16     11.23 o 
  -2   6   4       19.77       19.88      2.93 o 
   0   6   4      811.78      807.51      9.59 o 
   2   6   4      293.65      289.58      6.73 o 
   4   6   4       52.46       60.74      4.83 o 
   6   6   4        3.12        6.15      2.75 o 
   8   6   4       28.26       28.91      4.24 o 
  10   6   4        0.16       -2.19      3.39 o 
  12   6   4      384.82      360.30     15.83 o 
  14   6   4       36.39       52.67      6.92 o 
  16   6   4       27.38       26.02      6.61 o 
 -13   7   4       25.59       26.84      6.38 o 
 -11   7   4       49.12       47.87      6.60 o 
  -9   7   4        2.73        7.91      4.83 o 
  -7   7   4        6.97        4.72      3.64 o 
  -5   7   4       45.34       48.20      5.34 o 
  -3   7   4      120.07      133.07      6.40 o 
  -1   7   4        3.95       10.04      3.65 o 
   1   7   4       24.28       32.13      4.41 o 
   3   7   4       36.33       34.64      4.89 o 
   5   7   4        7.51       18.11      4.26 o 
   7   7   4      124.44      124.12      7.55 o 
   9   7   4      687.30      716.45     15.35 o 
  11   7   4      329.66      323.52     12.07 o 
  13   7   4      219.14      199.64     12.45 o 
  -8   8   4       30.73       40.18     10.11 o 
  -6   8   4       53.16       45.55      6.94 o 
  -4   8   4      147.31      169.02     10.24 o 
  -2   8   4      136.90      174.48     14.84 o 
   0   8   4        3.38       10.44      7.99 o 
   2   8   4       31.26       43.07     10.56 o 
   4   8   4      106.01      125.67     10.14 o 
   6   8   4        7.42       12.60      6.74 o 
   8   8   4        2.34       -3.34      6.22 o 
 -21   1   5        0.61       10.80      7.23 o 
 -19   1   5      312.69      268.08     13.30 o 
 -17   1   5       34.59       64.57      8.04 o 
 -15   1   5       29.92       23.98      5.37 o 
 -13   1   5       35.86       23.83      3.80 o 
 -11   1   5      380.95      379.21      6.39 o 
  -9   1   5       35.72       26.28      2.15 o 
  -7   1   5        6.88       26.56      1.84 o 
  -5   1   5      474.51      554.20      5.61 o 
  -3   1   5       35.19       27.45      1.02 o 
  -1   1   5    25003.29    24842.22    132.05 o 
   1   1   5    29972.50    29466.29    144.71 o 
   3   1   5     4231.70     4271.68     27.59 o 
   5   1   5        2.54        1.71      1.13 o 
   7   1   5        8.45       20.35      2.05 o 
   9   1   5      423.11      403.55      6.47 o 
  11   1   5     2690.62     2587.95     24.90 o 
  13   1   5      335.03      256.59     27.63 o 
  15   1   5      556.11      569.83     16.56 o 
  17   1   5       43.41       52.23      7.51 o 
  19   1   5        1.61        1.21      6.88 o 
  21   1   5        0.47       18.14      7.59 o 
 -20   2   5        4.75        9.24      7.81 o 
 -18   2   5       47.20       69.28     20.97 o 
 -16   2   5      106.72      156.36     24.51 o 
 -14   2   5      900.87      883.83     19.99 o 
 -12   2   5      118.81      112.22      8.82 o 
 -10   2   5      699.95      610.44      8.90 o 
  -8   2   5        0.71        0.15      1.16 o 
  -6   2   5      214.51      172.38      2.52 o 
  -4   2   5       32.90       55.40      1.46 o 
  -2   2   5      458.02      526.53      3.88 o 
   0   2   5      434.44      386.30      2.83 o 
   2   2   5     3045.50     3489.02     16.61 o 
   4   2   5    10846.94    12126.47     55.93 o 
   6   2   5     1512.11     1648.50     11.17 o 
   8   2   5       55.19       66.15      2.85 o 
  10   2   5      268.06      286.02      5.47 o 
  12   2   5       61.15       41.05      4.27 o 
  14   2   5        4.31       12.25      4.37 o 
  16   2   5       13.38       21.56      6.68 o 
  18   2   5       10.24       24.28      7.54 o 
  20   2   5      342.24      373.59     20.61 o 
 -21   3   5      224.84      238.84     18.70 o 
 -19   3   5       43.74       55.89     10.75 o 
 -17   3   5      160.40      161.21     12.12 o 
 -15   3   5        0.06        0.54      5.05 o 
 -13   3   5      233.00      243.18     10.58 o 
 -11   3   5        8.51       13.94      2.29 o 
  -9   3   5    11657.82    11303.91     72.84 o 
  -7   3   5     8104.80     7779.55     47.30 o 
  -5   3   5     1376.43     1432.19      9.69 o 
  -3   3   5      249.78      311.86      3.62 o 
  -1   3   5        0.33        0.97      0.71 o 
   1   3   5      466.75      472.07      3.88 o 
   3   3   5        0.67       -0.80      0.80 o 
   5   3   5        0.29       -0.94      0.94 o 
   7   3   5      173.82      166.27      3.64 o 
   9   3   5      459.25      400.96      7.66 o 
  11   3   5       20.69       19.20      3.50 o 
  13   3   5      278.04      251.26      7.91 o 
  15   3   5       16.84       24.12      4.56 o 
  17   3   5      142.50      163.47     55.54 o 
  19   3   5     1346.71     1302.06     35.75 o 
 -20   4   5        6.43       31.52     11.67 o 
 -18   4   5       27.14       26.23      8.79 o 
 -16   4   5       55.47       57.69      9.44 o 
 -14   4   5      190.39      195.70      8.60 o 
 -12   4   5      159.18      153.59      6.44 o 
 -10   4   5      389.03      384.90      7.32 o 
  -8   4   5      222.26      210.88      4.95 o 
  -6   4   5      453.87      433.38      5.81 o 
  -4   4   5        5.01        4.99      1.28 o 
  -2   4   5       13.86        9.24      1.36 o 
   0   4   5       87.25       85.82      2.34 o 
   2   4   5      173.61      198.77      3.03 o 
   4   4   5     2866.57     2863.21     19.10 o 
   6   4   5     2407.36     2188.05     15.16 o 
   8   4   5        4.70       14.83      2.23 o 
  10   4   5      559.49      511.54      7.69 o 
  12   4   5       63.71       81.76      6.19 o 
  14   4   5        3.03       20.21      3.74 o 
  16   4   5       68.40       74.86      7.46 o 
  18   4   5        5.65        4.24      8.48 o 
 -17   5   5        0.19       47.01      7.52 o 
 -15   5   5       18.17       14.21      4.27 o 
 -13   5   5        8.33       12.77      4.11 o 
 -11   5   5        1.51        5.37      3.44 o 
  -9   5   5       46.23       43.49      4.58 o 
  -7   5   5       23.45       17.16      2.76 o 
  -5   5   5      573.60      515.58      8.13 o 
  -3   5   5        0.52        2.52      1.67 o 
  -1   5   5     2387.38     2296.08     16.69 o 
   1   5   5     1314.19     1295.89     10.38 o 
   3   5   5      612.68      612.77      8.20 o 
   5   5   5       20.23       22.12      2.58 o 
   7   5   5       22.18       16.11      2.60 o 
   9   5   5       71.49       79.18      5.33 o 
  11   5   5      417.29      399.93     10.82 o 
  13   5   5      161.47      160.08      9.07 o 
  15   5   5      222.48      203.43     16.04 o 
  17   5   5       55.34       68.29     10.07 o 
 -16   6   5       31.48       33.04      9.23 o 
 -14   6   5       81.04       83.46      7.40 o 
 -12   6   5       14.87       17.92      4.71 o 
 -10   6   5        7.92        9.27      3.96 o 
  -8   6   5       80.66       68.28      5.89 o 
  -6   6   5       64.61       80.21      5.15 o 
  -4   6   5      141.50      150.68      5.42 o 
  -2   6   5      181.61      182.25      5.72 o 
   0   6   5      402.52      402.48      6.72 o 
   2   6   5       85.01       91.41      4.62 o 
   4   6   5        5.43        4.62      2.65 o 
   6   6   5       16.47       12.16      2.96 o 
   8   6   5        1.60        9.48      3.48 o 
  10   6   5       11.58        7.03      3.74 o 
  12   6   5       47.18       38.90      6.84 o 
  14   6   5       20.76       22.06      5.45 o 
  16   6   5        8.30       30.87      6.87 o 
 -13   7   5        0.88        6.86      5.48 o 
 -11   7   5       67.12       56.16      9.28 o 
  -9   7   5        2.08        2.83      4.41 o 
  -7   7   5       14.59       17.84      4.32 o 
  -5   7   5        7.96       13.05      6.26 o 
  -3   7   5       34.86       38.00      4.63 o 
  -1   7   5      242.85      250.36      8.30 o 
   1   7   5      670.98      704.79     13.11 o 
   3   7   5       20.99       24.48      4.47 o 
   5   7   5       75.35       75.83      5.89 o 
   7   7   5       56.36       53.67      6.54 o 
   9   7   5      272.04      303.80     10.55 o 
  11   7   5      479.99      460.07     14.58 o 
  13   7   5       14.16       16.81      6.67 o 
  -8   8   5       30.72       30.09     11.04 o 
  -6   8   5       15.81       21.85      6.16 o 
  -4   8   5       36.65       52.53      7.19 o 
  -2   8   5       65.25       62.16     10.83 o 
   0   8   5        0.59        7.60      7.56 o 
   2   8   5      109.64       95.54     10.41 o 
   4   8   5      214.29      201.08     12.12 o 
   6   8   5       37.24       41.70      9.25 o 
   8   8   5       23.28       24.82      7.89 o 
 -22   0   6       20.66       21.63      7.43 o 
 -20   0   6        3.68       18.49      6.24 o 
 -18   0   6       58.01       65.98      7.70 o 
 -16   0   6      479.16      428.18     12.85 o 
 -14   0   6      591.33      509.34     15.75 o 
 -12   0   6     3465.00     2755.95     38.66 o 
 -10   0   6      560.08      322.72      6.34 o 
  -8   0   6      217.12      185.11      3.97 o 
  -6   0   6     8221.31     9325.80     79.09 o 
  -4   0   6     1833.63     1903.43     24.22 o 
  -2   0   6    40413.54    38412.77    388.82 o 
   0   0   6      188.41      222.13      2.77 o 
   2   0   6     3151.02     3117.14     26.63 o 
   4   0   6       81.31       52.44      2.13 o 
   6   0   6     1142.52     1065.86     12.47 o 
   8   0   6      153.54      151.74      3.97 o 
  10   0   6      416.45      420.80      7.25 o 
  12   0   6      195.10      186.44      6.35 o 
  14   0   6       51.30       63.95      7.01 o 
  16   0   6     1242.18     1244.17     24.92 o 
  18   0   6       26.29       27.61      7.40 o 
  20   0   6      108.27       93.82     11.62 o 
  22   0   6        0.25        3.02      8.67 o 
 -21   1   6      112.40       91.32      7.93 o 
 -19   1   6      324.72      366.92     11.59 o 
 -17   1   6      440.69      413.72     17.61 o 
 -15   1   6       11.69       13.24      3.57 o 
 -13   1   6      349.78      263.29     54.75 o 
 -11   1   6        3.21        3.10      3.14 o 
  -9   1   6      347.69      340.58      5.38 o 
  -7   1   6      100.52      141.48      3.12 o 
  -5   1   6     1962.55     1972.60     15.38 o 
  -3   1   6     3407.47     3303.04     23.73 o 
  -1   1   6    10254.65    10727.56     52.70 o 
   1   1   6    80091.77    76522.73    462.09 o 
   3   1   6      493.97      544.12      4.71 o 
   5   1   6     2061.32     2112.18     13.54 o 
   7   1   6        3.72       18.63      1.59 o 
   9   1   6     3271.65     3208.91     25.79 o 
  11   1   6       13.28       17.60      2.24 o 
  13   1   6        5.18        7.04      2.81 o 
  15   1   6       45.82       48.12      6.72 o 
  17   1   6      114.72      130.54     10.60 o 
  19   1   6       10.32        9.22      7.56 o 
  21   1   6       93.44      108.62     11.42 o 
 -20   2   6       97.48       95.18     11.76 o 
 -18   2   6        1.97       -2.14      6.51 o 
 -16   2   6      125.29      132.55     13.17 o 
 -14   2   6      182.71      249.00     10.79 o 
 -12   2   6      270.00      264.23      7.56 o 
 -10   2   6       54.38       54.49      3.53 o 
  -8   2   6     1082.50     1001.07     10.12 o 
  -6   2   6        7.69        3.64      1.18 o 
  -4   2   6     5168.60     5460.84     27.53 o 
  -2   2   6      772.16      947.27      5.82 o 
   0   2   6     2661.73     2583.17     12.29 o 
   2   2   6      705.47      739.12      4.63 o 
   4   2   6       37.25       69.36      1.61 o 
   6   2   6      604.21      669.06      5.63 o 
   8   2   6     1018.85     1142.87     10.46 o 
  10   2   6        0.18        1.09      1.71 o 
  12   2   6      684.94      619.34     11.03 o 
  14   2   6      737.63      672.78     13.98 o 
  16   2   6       18.27       27.29      7.16 o 
  18   2   6       37.11       68.26      9.67 o 
  20   2   6       27.79       39.22      9.60 o 
 -21   3   6        4.25       37.59     10.97 o 
 -19   3   6        1.42       10.10      8.11 o 
 -17   3   6        0.73       34.00      7.69 o 
 -15   3   6       14.16       26.00      6.22 o 
 -13   3   6       42.41       60.31      6.51 o 
 -11   3   6       69.39       73.84      3.67 o 
  -9   3   6      113.83      169.47     16.33 o 
  -7   3   6      414.01      403.75      8.28 o 
  -5   3   6      125.71      118.10      2.24 o 
  -3   3   6      837.85      864.43      6.17 o 
  -1   3   6        0.57        2.96      0.79 o 
   1   3   6       88.69      123.98      1.90 o 
   3   3   6       35.20       37.06      1.40 o 
   5   3   6        1.30        0.99      0.97 o 
   7   3   6       58.95       45.09      2.59 o 
   9   3   6        1.31        2.57      1.59 o 
  11   3   6       33.95       24.75      3.20 o 
  13   3   6       25.79       27.18      4.15 o 
  15   3   6       64.61       67.96      6.74 o 
  17   3   6       10.01       45.95      9.79 o 
  19   3   6      102.86      161.60     15.15 o 
 -20   4   6      113.76      100.28     20.81 o 
 -18   4   6       16.95       16.64      8.40 o 
 -16   4   6       40.91       40.40      8.99 o 
 -14   4   6       34.14       43.40      4.43 o 
 -12   4   6      129.47      126.66      5.16 o 
 -10   4   6        0.52        8.24      2.27 o 
  -8   4   6       86.55       94.18      4.93 o 
  -6   4   6        2.06        4.74      1.47 o 
  -4   4   6      484.49      530.02      5.56 o 
  -2   4   6      188.24      201.62      3.31 o 
   0   4   6        4.83        2.60      1.09 o 
   2   4   6      337.19      309.07      3.76 o 
   4   4   6      186.98      196.57      3.89 o 
   6   4   6       51.01       32.99      2.35 o 
   8   4   6      906.54      750.87      9.02 o 
  10   4   6      163.26      159.20      5.51 o 
  12   4   6      473.92      492.16     13.83 o 
  14   4   6      319.43      319.74      8.98 o 
  16   4   6       27.09       32.54      6.61 o 
  18   4   6        0.99        7.99      8.97 o 
 -17   5   6      405.68      378.06     14.51 o 
 -15   5   6        6.89       13.34      4.28 o 
 -13   5   6      101.07      115.54      7.10 o 
 -11   5   6       30.64       28.47      4.40 o 
  -9   5   6      111.00      117.83      6.38 o 
  -7   5   6      102.53      107.41      5.12 o 
  -5   5   6      293.95      241.78      5.61 o 
  -3   5   6      177.97      184.73      4.56 o 
  -1   5   6     1536.97     1465.34     12.27 o 
   1   5   6     2847.76     2757.72     17.75 o 
   3   5   6       39.10       39.29      2.82 o 
   5   5   6       10.72        4.77      2.24 o 
   7   5   6       57.91       54.99      3.55 o 
   9   5   6      412.83      446.10      9.22 o 
  11   5   6       32.95       52.82      6.81 o 
  13   5   6       14.25       11.12      3.76 o 
  15   5   6        0.14        2.35      3.90 o 
  17   5   6      128.51      109.33     11.41 o 
 -16   6   6      137.90      151.10     10.61 o 
 -14   6   6      157.54      172.02     10.57 o 
 -12   6   6      671.04      663.97     15.72 o 
 -10   6   6      185.72      208.12      8.92 o 
  -8   6   6        6.80        6.42      3.47 o 
  -6   6   6      666.84      617.56     11.19 o 
  -4   6   6      269.36      267.67      6.61 o 
  -2   6   6      783.23      764.40     10.82 o 
   0   6   6        4.42        3.27      2.20 o 
   2   6   6       10.29       12.68      2.85 o 
   4   6   6       20.15       17.88      2.82 o 
   6   6   6        0.43        4.21      2.65 o 
   8   6   6        5.44        7.80      3.57 o 
  10   6   6        6.85        4.21      3.72 o 
  12   6   6       13.18       22.26      4.71 o 
  14   6   6       63.88       56.44     13.31 o 
  16   6   6      324.89      273.01     27.94 o 
 -13   7   6       35.46       43.62      8.05 o 
 -11   7   6       17.83       22.01      5.62 o 
  -9   7   6       14.03       17.26      5.20 o 
  -7   7   6        9.08        6.87      3.40 o 
  -5   7   6       32.95       27.79      5.35 o 
  -3   7   6       56.88       50.79      5.29 o 
  -1   7   6       99.40      110.03      7.41 o 
   1   7   6     1801.53     1801.34     26.28 o 
   3   7   6       23.19       30.00      4.81 o 
   5   7   6      305.39      305.75      9.29 o 
   7   7   6       16.61       15.47      4.40 o 
   9   7   6      395.00      434.76     13.35 o 
  11   7   6       30.67       42.47      6.47 o 
  13   7   6       18.61       17.86      7.00 o 
  -8   8   6      282.69      304.62     15.92 o 
  -6   8   6       34.04       39.25      5.85 o 
  -4   8   6      177.41      221.63     14.79 o 
  -2   8   6       12.86       22.22      8.72 o 
   0   8   6      121.56      131.76     19.10 o 
   2   8   6        1.32        8.50      5.37 o 
   4   8   6       19.60       29.30      6.96 o 
   6   8   6       70.30       57.07      9.86 o 
   8   8   6        3.19       -2.21      6.71 o 
 -21   1   7        0.25       21.01      5.85 o 
 -19   1   7      189.81      231.24     12.80 o 
 -17   1   7      114.39      159.92     14.06 o 
 -15   1   7       59.99       61.55      4.98 o 
 -13   1   7       61.47       72.72      3.45 o 
 -11   1   7      273.93      215.23      4.47 o 
  -9   1   7       27.10       30.01      1.64 o 
  -7   1   7        2.33        4.39      0.97 o 
  -5   1   7     1365.58     1399.79     11.68 o 
  -3   1   7     1789.65     1775.14     16.00 o 
  -1   1   7      221.15      251.51      2.36 o 
   1   1   7    12780.38    12829.37     67.55 o 
   3   1   7     2523.23     2675.22     19.40 o 
   5   1   7      856.80     1004.57      7.37 o 
   7   1   7       71.37       76.36      2.17 o 
   9   1   7     7286.27     7191.28     52.09 o 
  11   1   7     1243.65     1169.95     15.77 o 
  13   1   7        2.89        7.81      3.35 o 
  15   1   7       24.49       25.81      5.09 o 
  17   1   7        3.32       -0.58      5.43 o 
  19   1   7        0.14        2.82      5.93 o 
  21   1   7       63.59       50.90      9.25 o 
 -20   2   7       73.47       74.62     10.72 o 
 -18   2   7       61.29       81.83     10.36 o 
 -16   2   7        0.08       16.49      5.39 o 
 -14   2   7       28.07       26.40      5.65 o 
 -12   2   7      121.41      101.55      6.92 o 
 -10   2   7        0.86        0.64      1.69 o 
  -8   2   7     3037.71     2959.45     20.60 o 
  -6   2   7      175.76      157.36      3.09 o 
  -4   2   7     2076.20     2314.30     15.87 o 
  -2   2   7     7129.57     7848.11     38.17 o 
   0   2   7      917.20     1014.97      5.79 o 
   2   2   7      841.18      809.21      4.98 o 
   4   2   7       73.37       44.59      1.32 o 
   6   2   7     2695.55     2772.04     16.03 o 
   8   2   7      195.41      200.22      3.57 o 
  10   2   7       18.52       26.71      2.54 o 
  12   2   7       34.59       42.55      3.59 o 
  14   2   7      352.04      326.26     11.33 o 
  16   2   7        1.93       16.22      6.66 o 
  18   2   7      137.08      147.01     12.62 o 
  20   2   7      133.98      160.74     14.06 o 
 -21   3   7        5.08       -2.57      8.49 o 
 -19   3   7        7.95        7.40     11.46 o 
 -17   3   7       88.46       92.82     10.38 o 
 -15   3   7     1863.99     1844.97     35.52 o 
 -13   3   7     1127.30     1128.12     22.21 o 
 -11   3   7      849.44      742.54      9.80 o 
  -9   3   7     4293.72     4201.81     30.40 o 
  -7   3   7      334.11      294.89      4.68 o 
  -5   3   7     1775.83     1820.00     11.34 o 
  -3   3   7       40.99       67.89      1.85 o 
  -1   3   7      854.53      759.39      5.41 o 
   1   3   7      612.99      687.39      4.69 o 
   3   3   7        0.00        0.30      0.80 o 
   5   3   7       34.39       39.90      1.68 o 
   7   3   7      309.60      284.77      4.70 o 
   9   3   7       24.76       27.45      2.30 o 
  11   3   7       19.69       21.49      3.51 o 
  13   3   7       46.33       50.05      4.99 o 
  15   3   7      103.28       89.71      7.41 o 
  17   3   7      397.99      396.47     18.55 o 
  19   3   7      105.73      146.20     14.80 o 
 -20   4   7       97.91      108.21     20.69 o 
 -18   4   7        5.05       17.24      8.43 o 
 -16   4   7        2.14        2.99      4.31 o 
 -14   4   7       68.91       83.81      6.42 o 
 -12   4   7        9.26       13.24      2.98 o 
 -10   4   7       54.05       62.26      4.36 o 
  -8   4   7      216.01      228.37      5.16 o 
  -6   4   7        1.55        4.79      1.55 o 
  -4   4   7      176.63      169.41      3.64 o 
  -2   4   7     2256.79     2318.13     15.43 o 
   0   4   7      790.77      747.08      6.45 o 
   2   4   7      120.57      116.89      2.69 o 
   4   4   7      372.14      320.44      4.78 o 
   6   4   7      593.79      564.37      6.70 o 
   8   4   7        1.11       12.69      2.15 o 
  10   4   7       32.15       43.82      3.07 o 
  12   4   7       31.65       39.31      3.73 o 
  14   4   7       58.65       63.13      5.22 o 
  16   4   7        8.51       23.57      8.98 o 
  18   4   7       19.02       19.15      9.78 o 
 -17   5   7      379.05      422.16     13.34 o 
 -15   5   7       53.90       39.19      5.57 o 
 -13   5   7       14.02       18.21      4.35 o 
 -11   5   7       16.23       31.19      4.40 o 
  -9   5   7       28.75       30.72      4.11 o 
  -7   5   7       47.59       39.80      3.65 o 
  -5   5   7        5.73        8.38      2.27 o 
  -3   5   7      225.76      210.52      4.81 o 
  -1   5   7       53.81       66.23      3.60 o 
   1   5   7      626.15      580.52      9.42 o 
   3   5   7        0.08        1.41      2.11 o 
   5   5   7       80.67       79.05      3.99 o 
   7   5   7       63.35       63.12      3.76 o 
   9   5   7     2008.26     1973.36     21.15 o 
  11   5   7      752.03      766.65     15.81 o 
  13   5   7        1.63        5.26      3.45 o 
  15   5   7       47.76       49.01      6.29 o 
  17   5   7        2.56        6.68      6.33 o 
 -16   6   7       82.35      107.63     18.13 o 
 -14   6   7        1.90       11.81      5.18 o 
 -12   6   7        1.62       36.37      5.80 o 
 -10   6   7       16.94       25.00      4.58 o 
  -8   6   7        0.88        2.01      3.28 o 
  -6   6   7       78.00       92.62      6.01 o 
  -4   6   7       79.48       80.18      4.78 o 
  -2   6   7        4.02        8.98      2.60 o 
   0   6   7        1.69        3.12      2.57 o 
   2   6   7        7.62        9.53      2.76 o 
   4   6   7       16.79       12.04      2.68 o 
   6   6   7       58.33       54.39      4.13 o 
   8   6   7       21.04       19.81      4.28 o 
  10   6   7        0.95        6.78      3.81 o 
  12   6   7      187.59      165.48     17.75 o 
  14   6   7        0.11        2.43      4.79 o 
  16   6   7       92.79      107.20      9.62 o 
 -13   7   7       17.33       15.93      6.88 o 
 -11   7   7       53.92       55.96      6.91 o 
  -9   7   7       16.11       24.06      5.55 o 
  -7   7   7       13.20       14.03      3.67 o 
  -5   7   7       41.37       39.04      5.84 o 
  -3   7   7       34.12       36.72      4.92 o 
  -1   7   7       34.51       36.28      5.50 o 
   1   7   7      305.40      336.09     11.62 o 
   3   7   7      821.36      783.55     13.81 o 
   5   7   7       78.73       82.12      6.62 o 
   7   7   7      206.73      204.83      8.96 o 
   9   7   7      603.91      623.67     19.46 o 
  11   7   7       61.03       73.47      9.15 o 
  13   7   7       11.48        3.39      6.58 o 
  -8   8   7      392.00      416.99     16.85 o 
  -6   8   7        4.97        7.92      4.73 o 
  -4   8   7      153.97      175.11     10.31 o 
  -2   8   7       97.60       98.59     16.71 o 
   0   8   7        0.14        7.00      7.35 o 
   2   8   7        0.18        2.65      5.32 o 
   4   8   7       28.45       30.29      6.96 o 
   6   8   7       62.28       65.72     10.47 o 
   8   8   7       16.88        6.37      7.35 o 
 -22   0   8       52.77       57.62     12.57 o 
 -20   0   8      156.81      172.76     13.29 o 
 -18   0   8     5573.51     5386.92    152.65 o 
 -16   0   8     1020.74      942.59     21.15 o 
 -14   0   8     1524.61     1273.44     37.63 o 
 -12   0   8      737.52      621.12     11.12 o 
 -10   0   8       36.69       55.43      3.61 o 
  -8   0   8      472.10      512.17      8.26 o 
  -6   0   8     1422.48     1635.38     15.99 o 
  -4   0   8      454.29      545.54      8.51 o 
  -2   0   8     3697.28     3930.34     31.62 o 
   0   0   8     1705.98     1643.44     15.06 o 
   2   0   8     1286.16     1231.35     11.98 o 
   4   0   8     4850.89     4802.02     56.00 o 
   6   0   8       83.26       90.02      3.03 o 
   8   0   8     1716.54     1836.14     20.62 o 
  10   0   8       10.07        7.91      2.50 o 
  12   0   8      774.53      742.29     14.08 o 
  14   0   8        4.48        6.81      3.23 o 
  16   0   8      255.41      249.82     11.62 o 
  18   0   8      107.90      133.57     12.57 o 
  20   0   8       37.90       22.93      6.72 o 
  22   0   8      295.99      276.33     19.18 o 
 -21   1   8       21.32       20.75      6.06 o 
 -19   1   8       98.09      124.76     16.20 o 
 -17   1   8      177.23      176.98      8.19 o 
 -15   1   8        2.15        9.51      2.65 o 
 -13   1   8       59.99       59.34      3.33 o 
 -11   1   8      641.73      532.78      6.57 o 
  -9   1   8      233.33      252.73      3.93 o 
  -7   1   8      743.92      833.03      7.20 o 
  -5   1   8     1331.30     1411.29     10.62 o 
  -3   1   8      779.92      735.59      5.27 o 
  -1   1   8     2381.23     2457.21     13.31 o 
   1   1   8      695.24      656.58      4.80 o 
   3   1   8      206.52      195.63      2.54 o 
   5   1   8     5778.41     6178.12     31.93 o 
   7   1   8        5.72        1.88      1.06 o 
   9   1   8     2616.58     2593.25     20.47 o 
  11   1   8     1791.22     1766.61     18.81 o 
  13   1   8      135.77      137.13      7.79 o 
  15   1   8        1.11        2.51      4.14 o 
  17   1   8       67.66       84.17      8.29 o 
  19   1   8        4.81       11.18      6.58 o 
  21   1   8       21.73       18.51      7.33 o 
 -20   2   8       58.61       69.81     10.34 o 
 -18   2   8        1.34        3.30      6.26 o 
 -16   2   8        9.15        6.15      9.51 o 
 -14   2   8        1.73        5.65      4.55 o 
 -12   2   8      239.72      217.90      5.08 o 
 -10   2   8       41.10       45.89      2.82 o 
  -8   2   8       10.49       13.16      1.38 o 
  -6   2   8     3351.86     3138.67     24.45 o 
  -4   2   8     1369.17     1437.84      8.72 o 
  -2   2   8     4554.11     4990.56     25.10 o 
   0   2   8      742.97      849.71      5.14 o 
   2   2   8     2396.74     2803.23     13.86 o 
   4   2   8      268.69      266.18      2.76 o 
   6   2   8     2282.14     2454.67     14.05 o 
   8   2   8       13.95       10.31      1.56 o 
  10   2   8       81.94       85.39      3.63 o 
  12   2   8        0.12        1.63      2.28 o 
  14   2   8        3.61        7.18      4.12 o 
  16   2   8      115.93      131.24     10.59 o 
  18   2   8       67.96       81.86     15.32 o 
  20   2   8       50.92       66.17     10.60 o 
 -21   3   8        2.31       10.87      9.15 o 
 -19   3   8       10.92        4.97     11.22 o 
 -17   3   8       19.14       36.82      8.84 o 
 -13   3   8       74.55       90.35     11.90 o 
 -11   3   8        7.03       12.36      2.01 o 
  -9   3   8      805.05      807.04      9.55 o 
  -7   3   8       44.21       47.08      2.68 o 
  -5   3   8      218.52      272.10      3.45 o 
  -3   3   8       70.87       58.70      1.75 o 
  -1   3   8      112.91      101.40      1.89 o 
   1   3   8       20.21       13.57      0.98 o 
   3   3   8      295.15      276.38      3.39 o 
   5   3   8       28.58       53.95      2.90 o 
   7   3   8       33.76       46.35      2.52 o 
   9   3   8       12.41       17.14      2.67 o 
  11   3   8        1.56        2.52      2.10 o 
  13   3   8       98.98      141.19      6.95 o 
  15   3   8        6.70       40.47      7.55 o 
  17   3   8       13.58       20.81      8.44 o 
 -18   4   8        0.03        6.01      7.69 o 
 -16   4   8        0.17       -1.51      4.45 o 
 -14   4   8       44.79       57.61      5.73 o 
 -12   4   8       29.36       36.01      3.96 o 
 -10   4   8        0.88        3.94      2.17 o 
  -8   4   8       18.52       13.91      2.29 o 
  -6   4   8      279.23      281.42      5.90 o 
  -4   4   8      304.71      303.46      4.96 o 
  -2   4   8      777.28      788.83      6.73 o 
   0   4   8     1931.24     1894.42     12.49 o 
   2   4   8     2462.84     2361.03     14.48 o 
   4   4   8       41.53       79.48      3.70 o 
   6   4   8      849.17      656.09      6.84 o 
   8   4   8       47.88       56.02      3.10 o 
  10   4   8       18.73       29.28      2.73 o 
  12   4   8       21.23       20.98      2.89 o 
  14   4   8       20.70       17.99      4.88 o 
  16   4   8      110.83      100.47     13.15 o 
  18   4   8       28.13       21.72      9.54 o 
 -17   5   8        1.16       54.89      8.65 o 
 -15   5   8        0.14        7.65      4.60 o 
 -13   5   8       16.54       22.58      4.71 o 
 -11   5   8      439.94      421.30     10.61 o 
  -9   5   8       35.32       39.50      4.50 o 
  -7   5   8      197.52      169.97      6.60 o 
  -5   5   8      162.55      143.52      5.04 o 
  -3   5   8       16.17       21.85      2.27 o 
  -1   5   8       19.67       17.54      2.21 o 
   1   5   8       11.38       15.09      1.89 o 
   3   5   8      221.39      200.62      5.23 o 
   5   5   8      210.91      200.79      5.56 o 
   7   5   8        2.45        9.52      2.32 o 
   9   5   8      337.19      367.64      8.08 o 
  11   5   8     1416.24     1406.52     18.87 o 
  13   5   8        0.19        5.93      3.72 o 
  15   5   8       40.66       36.44      5.77 o 
  17   5   8        6.93       22.30      7.32 o 
 -16   6   8      247.38      274.17     12.41 o 
 -14   6   8      218.75      216.55     10.12 o 
 -12   6   8      261.09      264.53     11.07 o 
 -10   6   8        7.11       11.77      4.27 o 
  -8   6   8       55.31       43.89      5.48 o 
  -6   6   8       84.13       88.85      5.48 o 
  -4   6   8       26.86       26.34      3.44 o 
  -2   6   8      177.59      194.89      6.44 o 
   0   6   8        7.52        6.12      2.75 o 
   2   6   8       61.22       63.06      4.27 o 
   4   6   8       96.68      102.74      4.65 o 
   6   6   8       84.97       74.30      4.54 o 
   8   6   8       22.80       19.10      3.93 o 
  10   6   8        5.96       27.50      4.72 o 
  12   6   8       25.33       25.84      5.03 o 
  14   6   8        0.16        7.40      5.02 o 
 -13   7   8        0.87        3.50      5.87 o 
 -11   7   8        7.25       11.14      5.33 o 
  -9   7   8       71.49       67.73     11.50 o 
  -7   7   8        8.06        4.73      3.43 o 
  -5   7   8       88.79      101.77      7.66 o 
  -3   7   8      116.23      122.42      7.06 o 
  -1   7   8      394.50      392.83     12.34 o 
   1   7   8       14.43       21.99      5.30 o 
   3   7   8       31.25       39.97      6.98 o 
   5   7   8      291.42      296.19     10.60 o 
   7   7   8        9.03        9.62      4.73 o 
   9   7   8      180.35      211.76     11.17 o 
  11   7   8       59.67       56.27      8.67 o 
  13   7   8       25.08       12.54     11.82 o 
  -8   8   8      136.55      156.04     12.27 o 
  -6   8   8      232.08      232.24     10.82 o 
  -4   8   8       55.47       58.42      7.43 o 
  -2   8   8       98.29      101.87     17.35 o 
   0   8   8       15.90       20.42      8.45 o 
   2   8   8        0.28       12.58      5.87 o 
   4   8   8        1.98       11.69      6.27 o 
   6   8   8       62.43       56.69     14.56 o 
   8   8   8       10.76       16.63      8.03 o 
 -21   1   9        4.65       12.87      5.67 o 
 -19   1   9       52.93       73.25      5.98 o 
 -17   1   9       39.06       57.61      5.96 o 
 -15   1   9      375.86      322.30      7.82 o 
 -13   1   9       58.57       73.05      3.28 o 
 -11   1   9        2.09        3.86      1.34 o 
  -9   1   9      330.68      246.86      3.69 o 
  -7   1   9       89.46       78.65      2.35 o 
  -5   1   9     4360.09     4558.95     29.70 o 
  -3   1   9       12.86        8.45      0.73 o 
  -1   1   9     6915.36     7344.70     34.89 o 
   1   1   9     2171.62     2290.70     12.39 o 
   3   1   9     3420.08     3524.44     20.28 o 
   5   1   9      728.79      722.34      5.48 o 
   7   1   9     1367.82     1318.19      9.57 o 
   9   1   9      144.64      153.51      3.82 o 
  11   1   9      704.12      689.76     11.58 o 
  13   1   9      132.61      142.01      6.55 o 
  15   1   9        1.65        5.72      3.38 o 
  17   1   9       16.55       15.99      4.62 o 
  19   1   9        0.21        1.93      5.55 o 
  21   1   9        6.55        4.94      6.76 o 
 -20   2   9       51.76      112.19     12.15 o 
 -18   2   9        0.09        5.21      8.79 o 
 -16   2   9       31.36       33.04      4.75 o 
 -14   2   9       19.61       23.52      5.30 o 
 -12   2   9      101.84      108.51      6.29 o 
 -10   2   9     1516.05     1397.93     12.72 o 
  -8   2   9     1427.44     1421.65     11.04 o 
  -6   2   9       25.58       36.77      1.77 o 
  -4   2   9      180.24      215.31      2.48 o 
  -2   2   9      892.74      808.47      5.50 o 
   0   2   9      343.23      453.42      3.31 o 
   2   2   9     2753.09     2794.50     13.93 o 
   4   2   9      300.59      290.82      2.82 o 
   6   2   9     1908.31     2070.70     12.35 o 
   8   2   9     1493.91     1572.51     12.12 o 
  10   2   9      315.84      300.05      7.52 o 
  12   2   9       81.83       80.83      4.55 o 
  14   2   9       13.02       11.37      4.31 o 
  16   2   9       22.23       20.04      6.14 o 
  18   2   9        7.53        8.99      7.20 o 
  20   2   9        0.17       19.69      8.21 o 
 -21   3   9      365.89      344.67     19.21 o 
 -19   3   9        2.46        4.56     10.30 o 
 -17   3   9       17.98       18.19      7.08 o 
 -15   3   9        2.71        6.69      3.94 o 
 -13   3   9      383.14      377.29     16.40 o 
 -11   3   9      856.30      794.14     10.08 o 
  -9   3   9      375.07      362.07      5.94 o 
  -7   3   9      137.04      129.35      3.63 o 
  -5   3   9       89.49       84.40      2.34 o 
  -3   3   9      762.53      834.64      5.86 o 
  -1   3   9       28.44       38.64      1.33 o 
   1   3   9      289.53      381.50      3.61 o 
   3   3   9      363.91      388.56      3.93 o 
   5   3   9     1183.78     1346.82     11.17 o 
   7   3   9       45.43       36.32      2.37 o 
   9   3   9       67.76       75.73      3.32 o 
  11   3   9      148.09      144.37      4.84 o 
  13   3   9      736.07      742.47     13.71 o 
  15   3   9     1100.62     1050.60     22.36 o 
  17   3   9      100.22      130.80     13.42 o 
  19   3   9     2727.18     2765.61     82.19 o 
 -18   4   9        0.03        1.02      4.91 o 
 -16   4   9       57.23       63.77     15.87 o 
 -14   4   9        0.02        7.34      3.42 o 
 -12   4   9      112.25      108.64      5.18 o 
 -10   4   9      128.26      137.42      5.14 o 
  -8   4   9      734.99      758.50      9.64 o 
  -6   4   9        0.90        2.72      1.61 o 
  -4   4   9      529.82      531.78      6.51 o 
  -2   4   9        4.50        7.87      1.39 o 
   0   4   9      110.65       92.66      2.55 o 
   2   4   9     3287.22     3126.08     18.57 o 
   4   4   9      496.13      490.78      7.35 o 
   6   4   9     1103.69      970.89      8.98 o 
   8   4   9      269.69      212.64      4.88 o 
  10   4   9      215.68      216.85      5.18 o 
  12   4   9        6.01        8.17      2.76 o 
  14   4   9        0.06        2.95      3.49 o 
  16   4   9        1.41        8.26      8.20 o 
  18   4   9       99.54       99.82     18.98 o 
 -17   5   9       15.81       32.08     10.32 o 
 -15   5   9       60.13       73.72      6.97 o 
 -13   5   9      119.83      119.27      8.06 o 
 -11   5   9       29.66       51.43      5.15 o 
  -9   5   9      152.65      153.69     10.05 o 
  -7   5   9       13.47        7.07      2.55 o 
  -5   5   9      575.14      480.59      8.34 o 
  -3   5   9        0.25        4.77      1.81 o 
  -1   5   9       27.91       24.54      2.41 o 
   1   5   9       43.69       40.27      2.39 o 
   3   5   9      571.91      557.04      7.86 o 
   5   5   9      143.01      130.03      4.89 o 
   7   5   9      724.70      680.73     11.10 o 
   9   5   9       15.97       21.10      3.46 o 
  11   5   9      265.17      247.78      7.78 o 
  13   5   9       11.98       24.44      4.91 o 
  15   5   9       46.23       44.53      5.33 o 
  17   5   9       80.63       62.89      8.65 o 
 -16   6   9       41.39       71.14     13.48 o 
 -14   6   9        0.86       14.32      5.11 o 
 -12   6   9      250.30      253.06     11.16 o 
 -10   6   9        0.07        6.14      4.11 o 
  -8   6   9        4.30       17.40      4.29 o 
  -6   6   9       17.29       18.60      3.59 o 
  -4   6   9        7.99        8.61      2.67 o 
  -2   6   9       61.52       69.77      4.40 o 
   0   6   9       51.49       43.53      4.00 o 
   2   6   9       66.65       70.06      4.96 o 
   4   6   9       19.49       15.38      3.11 o 
   6   6   9      101.12       96.24      5.72 o 
   8   6   9       32.55       36.45      4.47 o 
  10   6   9      795.72      888.17     26.07 o 
  12   6   9        0.77       19.65      4.64 o 
  14   6   9       88.99       85.58      7.79 o 
 -13   7   9        8.71       13.86      6.88 o 
 -11   7   9        0.60        3.25      4.76 o 
  -9   7   9        3.50        6.75      5.86 o 
  -7   7   9        0.69        2.22      4.55 o 
  -5   7   9      152.85      151.57      8.99 o 
  -3   7   9        4.79       17.24      4.18 o 
  -1   7   9      589.36      615.02     15.40 o 
   1   7   9      492.67      494.59     16.93 o 
   3   7   9       59.64       55.48      5.42 o 
   5   7   9        0.06        8.20      4.45 o 
   7   7   9       10.21        6.13      4.59 o 
   9   7   9       46.61       36.70      6.52 o 
  11   7   9        7.28       10.06      5.66 o 
  13   7   9        1.02        1.11     11.14 o 
  -8   8   9       72.26       94.65     10.42 o 
  -6   8   9        1.50       13.00      4.93 o 
  -4   8   9        4.60       11.69      8.01 o 
  -2   8   9      121.36      139.28     14.52 o 
   0   8   9       52.69       75.55     10.03 o 
   2   8   9        4.42        3.25      6.36 o 
   4   8   9       14.37       10.53      6.71 o 
   6   8   9       35.07       38.51     15.85 o 
   8   8   9       83.48       78.00     19.85 o 
 -22   0  10        3.35        5.77      6.94 o 
 -20   0  10      114.91      130.67     10.99 o 
 -18   0  10       46.74       34.41      7.23 o 
 -16   0  10     2117.12     1831.46     45.03 o 
 -14   0  10      355.73      268.23     21.92 o 
 -12   0  10        2.20        4.38      2.25 o 
 -10   0  10      526.54      645.81     13.56 o 
  -8   0  10       79.63       67.85      3.21 o 
  -6   0  10       64.75       52.07      2.25 o 
  -4   0  10      266.70      308.49      4.66 o 
  -2   0  10      553.06      493.95      5.45 o 
   0   0  10     1446.15     1399.56     11.80 o 
   2   0  10       19.48       33.51      1.79 o 
   4   0  10      215.34      258.53      3.84 o 
   6   0  10     1805.50     1828.85     23.27 o 
   8   0  10      182.46      163.36      4.66 o 
  10   0  10     8882.02     8952.23     97.42 o 
  12   0  10     4586.75     4539.46     58.73 o 
  14   0  10      708.75      741.47     15.70 o 
  16   0  10     2539.53     2638.64     68.90 o 
  18   0  10       16.39       12.50      5.74 o 
  20   0  10       37.24       29.30      7.17 o 
 -21   1  10        4.39        5.24      5.26 o 
 -19   1  10      249.54      254.13     10.29 o 
 -17   1  10      188.36      164.35      9.39 o 
 -15   1  10        0.10       12.99      2.85 o 
 -13   1  10       19.42       11.12      2.22 o 
 -11   1  10      255.42      237.17      4.17 o 
  -9   1  10        2.84        4.59      1.41 o 
  -7   1  10        0.04        1.72      0.92 o 
  -5   1  10     7949.73     8292.77     52.08 o 
  -3   1  10     3267.88     3657.10     20.02 o 
  -1   1  10      202.72      257.83      2.25 o 
   1   1  10     3908.69     4035.38     20.18 o 
   3   1  10     3013.69     3143.52     16.13 o 
   5   1  10     1441.07     1678.93     10.91 o 
   7   1  10       73.59       62.07      1.83 o 
   9   1  10       97.02       97.28      2.80 o 
  11   1  10       24.15       27.97      2.76 o 
  13   1  10      126.41      120.81      5.68 o 
  15   1  10      109.87      110.99      6.31 o 
  17   1  10       83.18       87.43      6.93 o 
  19   1  10       51.80       47.20      6.18 o 
  21   1  10       32.75       22.67      7.77 o 
 -20   2  10       60.74       76.64     11.24 o 
 -18   2  10        6.11        5.40      4.35 o 
 -16   2  10        0.57        9.22      3.78 o 
 -14   2  10      241.14      222.16     10.47 o 
 -12   2  10       52.39       64.86      3.11 o 
 -10   2  10     1570.80     1450.67     13.53 o 
  -8   2  10     8222.30     7878.52     48.83 o 
  -6   2  10        0.78        2.65      1.03 o 
  -4   2  10      701.38      687.99      5.36 o 
  -2   2  10      108.97       65.56      1.83 o 
   0   2  10     3270.02     3615.25     16.08 o 
   2   2  10      735.71      908.40      6.05 o 
   4   2  10     1988.37     2149.85     11.62 o 
   6   2  10      321.56      361.77      3.88 o 
   8   2  10      473.16      534.10      5.97 o 
  10   2  10       91.79       87.57      3.72 o 
  12   2  10       14.84       13.24      3.05 o 
  14   2  10        0.89        6.80      4.04 o 
  16   2  10      151.27      145.00     14.69 o 
  18   2  10       50.89       77.57     10.55 o 
  20   2  10      171.33      196.63     37.48 o 
 -19   3  10        0.07        0.50      7.51 o 
 -17   3  10        0.56        6.37      8.89 o 
 -15   3  10       37.99       43.03      5.38 o 
 -13   3  10        0.00       15.80      2.96 o 
 -11   3  10      144.05      164.51      5.92 o 
  -9   3  10       45.71       50.88      2.87 o 
  -7   3  10       93.04       95.74      3.67 o 
  -5   3  10      123.17      119.41      3.25 o 
  -3   3  10       89.23       88.17      2.06 o 
  -1   3  10       57.59       64.21      1.68 o 
   1   3  10        6.00       13.01      1.06 o 
   3   3  10       68.30       75.51      2.02 o 
   5   3  10       16.92       12.45      1.43 o 
   7   3  10      213.64      169.92      4.04 o 
   9   3  10        3.41        3.13      1.77 o 
  11   3  10        1.77        3.80      1.97 o 
  13   3  10       12.46       28.51      3.49 o 
  15   3  10        0.09       15.79      6.30 o 
  17   3  10       60.64       69.68     11.02 o 
  19   3  10        0.94       11.59      7.65 o 
 -18   4  10       13.06        8.00      5.61 o 
 -16   4  10        7.30       15.02      4.23 o 
 -14   4  10       32.29       36.22      5.81 o 
 -12   4  10        1.11        6.91      2.70 o 
 -10   4  10      497.65      491.79      9.29 o 
  -8   4  10     3431.06     3485.56     25.44 o 
  -6   4  10      538.36      461.22      6.64 o 
  -4   4  10      197.91      211.24      4.10 o 
  -2   4  10      505.31      514.06      5.61 o 
   0   4  10      788.05      699.75      6.80 o 
   2   4  10      808.58      756.91      7.27 o 
   4   4  10      521.49      504.67      6.78 o 
   6   4  10      115.34       93.08      3.84 o 
   8   4  10       82.64       68.31      3.34 o 
  10   4  10        2.43        7.47      2.40 o 
  12   4  10       76.66       87.08      5.87 o 
  14   4  10       18.64       26.53      4.46 o 
  16   4  10       12.23       17.83     14.12 o 
  18   4  10        2.40       26.91     12.57 o 
 -17   5  10      226.43      239.62     21.20 o 
 -15   5  10        3.16       14.73      4.70 o 
 -13   5  10      179.27      191.80     10.30 o 
 -11   5  10       39.81       48.64      5.15 o 
  -9   5  10       17.51       18.45      4.44 o 
  -7   5  10       31.32       26.50      3.28 o 
  -5   5  10     1299.14     1229.00     16.43 o 
  -3   5  10       46.29       54.89      4.35 o 
  -1   5  10       18.97       20.09      2.33 o 
   1   5  10       21.07       18.09      2.36 o 
   3   5  10      131.72      142.51      4.41 o 
   5   5  10      363.97      341.00      6.88 o 
   7   5  10       10.39        9.80      2.92 o 
   9   5  10      369.85      344.35      7.96 o 
  11   5  10        7.86        7.69      4.12 o 
  13   5  10      286.35      263.13     10.55 o 
  15   5  10        9.94       16.74      4.42 o 
  17   5  10       35.16       39.83      7.93 o 
 -16   6  10      376.38      362.79     15.09 o 
 -14   6  10        9.92       18.23      5.54 o 
 -12   6  10        1.81       17.20      5.34 o 
 -10   6  10        8.44        9.36      4.55 o 
  -8   6  10       17.58       19.49      7.08 o 
  -6   6  10        6.26       10.96      3.19 o 
  -4   6  10        0.94       -0.08      2.59 o 
  -2   6  10        9.41       10.56      2.91 o 
   0   6  10       20.50       22.91      3.59 o 
   2   6  10       11.64        8.89      2.99 o 
   4   6  10       20.99       27.22      3.60 o 
   6   6  10       91.67       86.49      4.81 o 
   8   6  10      122.95      122.33      6.50 o 
  10   6  10     2264.97     2268.82     32.65 o 
  12   6  10      642.34      616.42     13.62 o 
  14   6  10      176.76      171.59     14.27 o 
 -13   7  10        6.75        2.77      5.90 o 
 -11   7  10       17.05       17.35      5.69 o 
  -9   7  10        6.48       10.04      5.17 o 
  -7   7  10       22.48       29.06      5.52 o 
  -5   7  10      265.16      272.56     10.92 o 
  -3   7  10      701.68      708.44     14.04 o 
  -1   7  10      107.66      117.99      9.82 o 
   1   7  10      444.23      448.00     12.33 o 
   3   7  10       39.89       41.15      5.39 o 
   5   7  10       40.23       38.68      5.73 o 
   7   7  10       25.16       23.87      5.35 o 
   9   7  10        8.09        7.53      5.62 o 
  11   7  10       24.79       27.40      6.87 o 
  -8   8  10      498.13      524.76     27.90 o 
  -6   8  10        2.99        2.96      5.42 o 
  -4   8  10        1.60        7.86      7.86 o 
  -2   8  10        0.10        5.07      7.67 o 
   0   8  10       50.93       58.07      7.96 o 
   2   8  10       11.71       23.90      7.42 o 
   4   8  10       62.41       60.31      8.53 o 
   6   8  10        0.00        1.43      7.41 o 
   8   8  10       58.20       39.67      9.72 o 
 -21   1  11      104.27      117.62      7.76 o 
 -19   1  11      107.25      168.39      7.86 o 
 -17   1  11      121.19      142.11      7.72 o 
 -15   1  11       28.82       26.92      3.58 o 
 -13   1  11      996.36      892.00     15.45 o 
 -11   1  11     1330.07     1063.91     10.83 o 
  -9   1  11       56.88       36.94      2.09 o 
  -7   1  11      412.13      395.88      4.60 o 
  -5   1  11      279.21      268.63      3.24 o 
  -3   1  11      293.79      393.35      3.69 o 
  -1   1  11     6135.17     6292.35     28.17 o 
   1   1  11       42.11       65.67      1.40 o 
   3   1  11      440.56      606.59      4.28 o 
   5   1  11     4111.77     4379.03     24.87 o 
   7   1  11      116.59      101.93      2.28 o 
   9   1  11       48.59       53.47      2.30 o 
  11   1  11        2.72        6.92      2.00 o 
  13   1  11      388.11      395.55      8.77 o 
  15   1  11       11.18       17.08      4.00 o 
  17   1  11       97.73      120.27      7.89 o 
  19   1  11        0.87        3.42      4.59 o 
  21   1  11       91.57       72.67     18.62 o 
 -20   2  11      179.07      187.77     12.74 o 
 -18   2  11        2.43        8.82      4.75 o 
 -16   2  11      260.88      265.25     12.04 o 
 -14   2  11       14.72       21.85      4.10 o 
 -12   2  11       74.06       72.73      3.33 o 
 -10   2  11      117.88      114.33      5.33 o 
  -8   2  11     5007.45     4741.14     31.07 o 
  -6   2  11      170.84      123.06      2.98 o 
  -4   2  11      589.05      596.74      4.96 o 
  -2   2  11       51.56       85.32      1.83 o 
   0   2  11     8965.67     9446.06     39.22 o 
   2   2  11     7041.22     7242.88     35.45 o 
   4   2  11      413.95      400.65      3.61 o 
   6   2  11      167.58      206.52      3.25 o 
   8   2  11        3.69        3.38      1.43 o 
  10   2  11      377.25      327.32      5.72 o 
  12   2  11       71.81       60.02      3.89 o 
  14   2  11      382.40      372.94     15.24 o 
  16   2  11       16.98       13.78      6.70 o 
  18   2  11      260.07      247.12     14.18 o 
  20   2  11      453.83      524.73     21.20 o 
 -19   3  11      158.99      158.83     15.16 o 
 -17   3  11        4.64        8.44      4.67 o 
 -15   3  11      657.99      632.56     18.13 o 
 -13   3  11      491.41      482.90     10.13 o 
 -11   3  11      455.70      434.73      7.93 o 
  -9   3  11      790.01      771.50      9.73 o 
  -7   3  11      399.39      379.82      4.73 o 
  -5   3  11       40.36       38.70      1.81 o 
  -3   3  11        2.97       -0.97      0.97 o 
  -1   3  11      384.83      407.44      3.76 o 
   1   3  11      235.00      214.84      2.69 o 
   3   3  11     1860.20     1953.67     11.88 o 
   5   3  11      927.24      884.27      7.92 o 
   7   3  11     3182.57     2830.75     21.62 o 
   9   3  11      204.35      173.35      4.56 o 
  11   3  11       21.49       26.47      3.24 o 
  13   3  11      679.56      635.11     12.67 o 
  15   3  11       97.43       98.97     10.83 o 
  17   3  11        2.09       10.91     12.25 o 
  19   3  11       21.55       31.37     11.97 o 
 -18   4  11        0.11        0.85      5.09 o 
 -16   4  11       93.21       94.90      6.78 o 
 -14   4  11       15.20       25.39      4.18 o 
 -12   4  11        5.60        4.20      2.85 o 
 -10   4  11       15.10       32.87      3.31 o 
  -8   4  11     3219.46     3285.64     28.50 o 
  -6   4  11      645.79      691.95      9.44 o 
  -4   4  11     1521.05     1391.70     12.62 o 
  -2   4  11       34.27       52.65      2.25 o 
   0   4  11     5345.54     5083.17     29.42 o 
   2   4  11     1269.38     1204.42     10.35 o 
   4   4  11      151.06      150.31      4.18 o 
   6   4  11        6.09        7.34      1.75 o 
   8   4  11       96.45       91.49      4.79 o 
  10   4  11       76.76       79.75      3.84 o 
  12   4  11        9.30       19.80      2.86 o 
  14   4  11      186.21      178.95      7.74 o 
  16   4  11        3.50        2.39      5.21 o 
  18   4  11       85.66       71.33     16.75 o 
 -17   5  11      257.57      274.09     12.15 o 
 -15   5  11        7.18       10.15      6.64 o 
 -13   5  11      499.48      505.76     13.86 o 
 -11   5  11      481.12      492.88     14.73 o 
  -9   5  11        2.50        5.25      3.28 o 
  -7   5  11       14.62       16.09      3.06 o 
  -5   5  11      137.24      148.43      6.84 o 
  -3   5  11       98.22       96.55      3.93 o 
  -1   5  11      438.32      441.38      6.65 o 
   1   5  11      219.19      205.53      5.00 o 
   3   5  11       57.76       60.49      4.09 o 
   5   5  11      766.47      725.11     11.64 o 
   7   5  11      125.80      119.68      5.48 o 
   9   5  11      212.58      199.22      7.58 o 
  11   5  11      199.52      178.32     10.40 o 
  13   5  11      165.00      130.43     15.05 o 
  15   5  11       11.48       33.21      5.39 o 
  17   5  11       36.99       46.02      9.78 o 
 -16   6  11       21.24       67.78      9.59 o 
 -14   6  11      142.06      138.04     10.00 o 
 -12   6  11       62.18       50.19      6.97 o 
 -10   6  11      109.17       97.65      7.57 o 
  -8   6  11       12.31       10.95      4.25 o 
  -6   6  11       26.62       21.26      3.79 o 
  -4   6  11       27.61       27.49      4.25 o 
  -2   6  11       49.96       46.50      3.98 o 
   0   6  11        1.77        4.74      2.95 o 
   2   6  11        5.36        6.69      2.64 o 
   4   6  11      185.25      184.22      6.33 o 
   6   6  11       17.37       19.51      3.69 o 
   8   6  11      179.03      173.64      9.93 o 
  10   6  11      114.93      178.22     23.44 o 
  12   6  11       51.72       73.19      8.14 o 
  14   6  11       68.42       61.05      7.33 o 
 -13   7  11       89.09      102.84     12.40 o 
 -11   7  11      173.80      191.01     11.95 o 
  -9   7  11      199.58      221.22     11.08 o 
  -7   7  11      124.75      138.41      9.21 o 
  -5   7  11        0.19       12.83      4.80 o 
  -3   7  11       45.02       64.20      5.98 o 
  -1   7  11      172.78      196.01     14.42 o 
   1   7  11      170.60      158.81      7.89 o 
   3   7  11      138.75      132.40      7.69 o 
   5   7  11       75.79       91.16      7.69 o 
   7   7  11       18.06       20.91      5.31 o 
   9   7  11        5.75        8.28      5.79 o 
  11   7  11        4.79        8.33      5.86 o 
  -8   8  11      140.82      166.94     17.14 o 
  -6   8  11        2.45       11.30      6.98 o 
  -4   8  11       15.50       19.59      8.29 o 
  -2   8  11       23.76       24.22      9.21 o 
   0   8  11      123.77      128.17      9.78 o 
   2   8  11      317.59      320.45     25.23 o 
   4   8  11        7.50       15.48      6.74 o 
   6   8  11       43.69       39.47      9.76 o 
   8   8  11        6.39       18.78     13.92 o 
 -22   0  12      623.53      615.18     20.79 o 
 -20   0  12      178.35      167.63     18.54 o 
 -18   0  12     1600.23     1371.75     47.74 o 
 -16   0  12      637.66      549.91     16.45 o 
 -14   0  12      162.22      144.26      7.35 o 
 -12   0  12      736.65      663.67     12.50 o 
 -10   0  12      703.54      669.67     11.93 o 
  -8   0  12     1008.91     1012.48     11.96 o 
  -6   0  12      102.42       63.02      2.21 o 
  -4   0  12      556.44      518.90      6.95 o 
  -2   0  12     1024.14      997.09      8.12 o 
   0   0  12      704.98      712.84      6.41 o 
   2   0  12      885.40      889.19      9.16 o 
   4   0  12       64.79      116.14      2.70 o 
   6   0  12     2056.84     2144.27     21.40 o 
   8   0  12     2758.98     2623.98     32.95 o 
  10   0  12     7603.87     7586.02     84.38 o 
  12   0  12      378.88      389.85     10.67 o 
  14   0  12       70.54       58.84      5.89 o 
  16   0  12      108.49      105.15      8.97 o 
  18   0  12      172.32      173.28     11.46 o 
  20   0  12       21.63       12.40      6.47 o 
 -21   1  12       45.33       71.16      6.76 o 
 -19   1  12      139.80      149.71      9.48 o 
 -17   1  12       95.89      114.52      6.76 o 
 -15   1  12        1.77        3.35      2.93 o 
 -13   1  12      100.74       70.10     14.08 o 
 -11   1  12      419.94      288.98      5.04 o 
  -9   1  12      363.38      381.55      5.34 o 
  -7   1  12     1675.91     1450.75     11.35 o 
  -5   1  12     1706.28     1939.41     12.63 o 
  -3   1  12     9625.98    10707.11     54.20 o 
  -1   1  12     6928.80     7269.84     31.73 o 
   1   1  12      890.55      866.24      5.41 o 
   3   1  12      259.41      245.83      2.38 o 
   5   1  12      655.02      770.40      6.49 o 
   7   1  12      383.71      363.93      4.33 o 
   9   1  12        1.95        5.37      1.50 o 
  11   1  12      314.96      307.01      5.60 o 
  13   1  12      111.96      109.63      9.68 o 
  15   1  12      181.43      201.35      7.92 o 
  17   1  12      209.35      219.30      9.55 o 
  19   1  12       45.70       45.86      6.34 o 
  21   1  12        0.10        5.74      6.86 o 
 -20   2  12        0.60       39.33      6.73 o 
 -18   2  12        0.09        9.47      5.79 o 
 -16   2  12        0.35       16.51      3.60 o 
 -14   2  12      446.60      465.49      9.67 o 
 -12   2  12       76.17       73.07      3.91 o 
 -10   2  12      388.72      345.42      6.11 o 
  -8   2  12        3.27        6.08      1.72 o 
  -6   2  12       10.26        9.23      1.16 o 
  -4   2  12       12.72        6.39      0.94 o 
  -2   2  12     3860.36     4079.26     21.84 o 
   0   2  12     5289.97     5750.21     25.54 o 
   2   2  12    14463.45    15400.04     74.67 o 
   4   2  12       66.01       81.05      2.29 o 
   6   2  12      114.57       98.33      2.77 o 
   8   2  12      125.14      129.22      3.17 o 
  10   2  12        0.80        4.52      1.60 o 
  12   2  12       21.92       26.23      3.44 o 
  14   2  12       35.91       28.68      5.45 o 
  16   2  12        6.47        6.85      5.48 o 
  18   2  12        0.49        9.27      6.74 o 
  20   2  12      570.45      570.41     22.16 o 
 -19   3  12        4.25       34.02      9.93 o 
 -17   3  12        1.34        1.08      4.38 o 
 -15   3  12        1.75       37.30      5.67 o 
 -13   3  12       22.28       41.06      4.46 o 
 -11   3  12        7.52       18.49      2.61 o 
  -9   3  12        5.49        6.39      1.76 o 
  -7   3  12       36.04       33.69      2.04 o 
  -5   3  12      106.11      141.04      3.14 o 
  -3   3  12        2.35        2.29      0.98 o 
  -1   3  12       17.51       22.69      1.24 o 
   1   3  12      300.05      279.91      3.28 o 
   3   3  12       67.44       67.30      2.22 o 
   5   3  12       90.92       94.32      2.68 o 
   7   3  12       36.85       12.45      1.96 o 
   9   3  12       26.74        9.10      2.04 o 
  11   3  12        1.20       -0.21      2.24 o 
  13   3  12        0.04       12.88      3.21 o 
  15   3  12       31.89       31.54      4.69 o 
  17   3  12        9.14        0.39      9.19 o 
  19   3  12       17.66       33.79      9.33 o 
 -18   4  12       18.00       12.51      5.91 o 
 -16   4  12        0.02       14.40      4.73 o 
 -14   4  12      216.85      214.65      7.98 o 
 -12   4  12       26.04       30.75      4.10 o 
 -10   4  12      637.45      608.24     10.27 o 
  -8   4  12       75.73      133.00     12.47 o 
  -6   4  12      300.35      272.37      7.73 o 
  -4   4  12      235.05      168.42      4.23 o 
  -2   4  12       46.42       35.64      2.00 o 
   0   4  12     2456.71     2386.88     15.97 o 
   2   4  12     2401.53     2224.16     16.15 o 
   4   4  12       24.94       20.78      2.35 o 
   6   4  12       32.00       35.51      2.84 o 
   8   4  12       60.49       53.70      3.38 o 
  10   4  12        7.60       11.48      2.49 o 
  12   4  12       74.91       69.78      4.07 o 
  14   4  12        8.68       12.37      3.50 o 
  16   4  12       35.52       34.20      8.42 o 
  18   4  12        0.00       13.88      9.31 o 
 -17   5  12       81.67      103.41     12.70 o 
 -15   5  12       57.05       44.62      6.35 o 
 -13   5  12       91.84      125.59      8.41 o 
 -11   5  12       75.31       96.49      6.47 o 
  -9   5  12       34.67       41.89      5.52 o 
  -7   5  12       47.86       52.65      4.12 o 
  -5   5  12       87.14       86.18      4.67 o 
  -3   5  12      769.38      752.13      9.65 o 
  -1   5  12     1160.02     1144.15     11.43 o 
   1   5  12       63.53       64.09      3.32 o 
   3   5  12        9.91        4.67      2.41 o 
   5   5  12      182.72      187.11      5.65 o 
   7   5  12       34.33       41.29      3.85 o 
   9   5  12       48.85       49.86      5.18 o 
  11   5  12      120.42      115.66      6.64 o 
  13   5  12        2.86       10.90      4.68 o 
  15   5  12      269.58      262.59      9.46 o 
  17   5  12      170.23      147.53     11.72 o 
 -14   6  12       41.65       52.57      7.27 o 
 -12   6  12       93.20      112.37     10.67 o 
 -10   6  12       65.35       74.50      7.30 o 
  -8   6  12       66.84       67.42      6.44 o 
  -6   6  12        7.09        3.57      3.17 o 
  -4   6  12        0.09       -2.80      3.24 o 
  -2   6  12       47.24       50.19      4.52 o 
   0   6  12       17.41       10.32      3.83 o 
   2   6  12       13.76       11.82      2.93 o 
   4   6  12       80.18       83.96      4.96 o 
   6   6  12       79.35       87.70      6.11 o 
   8   6  12      565.79      548.54     11.55 o 
  10   6  12     1066.40     1047.64     18.38 o 
  12   6  12       39.62       34.52      6.35 o 
  14   6  12        5.30       14.97      6.12 o 
 -13   7  12       10.49       16.99     13.37 o 
 -11   7  12       51.41       65.89      7.49 o 
  -9   7  12      194.32      230.75     12.94 o 
  -7   7  12      249.62      276.37     13.75 o 
  -5   7  12      575.61      562.37     14.79 o 
  -3   7  12      624.11      632.98     14.94 o 
  -1   7  12      104.49      119.17      9.48 o 
   1   7  12       10.25       10.75      4.12 o 
   3   7  12        3.45        5.48      4.30 o 
   5   7  12       46.08       36.20      6.13 o 
   7   7  12       72.59       63.77      6.93 o 
   9   7  12        9.59       13.44      5.98 o 
  11   7  12       34.55       27.07      6.93 o 
  -8   8  12       12.28       26.30      8.05 o 
  -6   8  12       25.80       30.91      8.03 o 
  -4   8  12        0.11        5.11      7.40 o 
  -2   8  12      181.26      180.80     15.18 o 
   0   8  12      197.58      195.25     18.98 o 
   2   8  12      733.63      744.53     33.22 o 
   4   8  12       59.73       60.86      8.63 o 
   6   8  12       80.73       75.26     11.24 o 
 -21   1  13        0.36       12.00      4.90 o 
 -19   1  13       93.36      126.55     16.81 o 
 -17   1  13      651.17      629.53     13.31 o 
 -15   1  13      170.65      154.85      6.45 o 
 -13   1  13      162.68      147.65      5.56 o 
 -11   1  13       83.66       88.06      3.42 o 
  -9   1  13      350.77      276.21      4.62 o 
  -7   1  13     3347.76     3251.55     21.05 o 
  -5   1  13     1717.71     1639.62     11.20 o 
  -3   1  13     5373.46     5811.69     29.59 o 
  -1   1  13     1208.16     1362.39      7.72 o 
   1   1  13      750.91      760.07      5.01 o 
   3   1  13      169.18      203.85      2.18 o 
   5   1  13      123.21      124.15      2.32 o 
   7   1  13     1295.18     1345.17     10.81 o 
   9   1  13      811.89      813.45      8.76 o 
  11   1  13       44.45       48.83      3.03 o 
  13   1  13      107.06      117.44      4.95 o 
  15   1  13       94.35      100.79      8.67 o 
  17   1  13      249.90      230.66      8.02 o 
  19   1  13        6.80        6.11      4.83 o 
  21   1  13        5.70        4.66      5.26 o 
 -20   2  13       47.81       33.67      6.45 o 
 -18   2  13       16.08       15.12      4.35 o 
 -16   2  13        1.90        2.75      3.18 o 
 -14   2  13     1160.06     1145.51     17.06 o 
 -12   2  13      292.52      282.45      6.48 o 
 -10   2  13       17.24       19.88      2.62 o 
  -8   2  13      504.24      487.21      6.03 o 
  -6   2  13       39.86       29.59      1.81 o 
  -4   2  13     1097.96     1166.32      7.44 o 
  -2   2  13       33.34       30.20      1.20 o 
   0   2  13      435.11      388.42      3.34 o 
   2   2  13     3121.26     3126.26     17.30 o 
   4   2  13       33.61       53.28      1.54 o 
   6   2  13        4.94       12.81      1.63 o 
   8   2  13      162.62      155.33      3.70 o 
  10   2  13       56.28       63.52      4.22 o 
  12   2  13       17.10       19.55      2.98 o 
  14   2  13        1.39       10.06      3.61 o 
  16   2  13        0.26        6.50      4.02 o 
  18   2  13      149.41      141.23     13.13 o 
  20   2  13       98.47      132.53     13.04 o 
 -19   3  13       52.75       38.16      6.74 o 
 -17   3  13      112.84      111.60      8.52 o 
 -15   3  13       13.05       12.19      3.82 o 
 -13   3  13        0.00       -0.80      2.76 o 
 -11   3  13      961.49      909.85     14.08 o 
  -9   3  13        0.12        3.07      1.69 o 
  -7   3  13        0.47        3.99      1.33 o 
  -5   3  13        0.31        6.36      1.33 o 
  -3   3  13      385.35      359.76      4.13 o 
  -1   3  13       36.46       35.47      1.57 o 
   1   3  13     2405.91     2372.71     13.78 o 
   3   3  13      888.73      901.75      7.55 o 
   5   3  13      556.17      496.18      5.71 o 
   7   3  13     1289.93     1237.95     12.24 o 
   9   3  13      299.30      246.82      5.32 o 
  11   3  13       27.93       25.22      2.86 o 
  13   3  13      447.56      456.98      9.97 o 
  15   3  13      262.95      229.74     14.84 o 
  17   3  13        2.28        4.89      7.29 o 
  19   3  13      172.72      154.74     15.21 o 
 -18   4  13       45.40       59.82      7.64 o 
 -16   4  13       12.03       11.74      4.33 o 
 -14   4  13      755.68      766.61     20.28 o 
 -12   4  13      615.94      629.04     15.84 o 
 -10   4  13      126.84      134.21      6.13 o 
  -8   4  13     1259.38     1311.43     17.27 o 
  -6   4  13      104.56       84.17      3.65 o 
  -4   4  13      420.32      389.51      6.65 o 
  -2   4  13      117.98       85.38      2.78 o 
   0   4  13      402.74      356.77      4.80 o 
   2   4  13      303.45      267.54      5.49 o 
   4   4  13      280.01      255.32      5.39 o 
   6   4  13       39.82       41.96      3.25 o 
   8   4  13       15.49       13.74      2.53 o 
  10   4  13       69.81       68.89      3.79 o 
  12   4  13       15.67       16.48      2.91 o 
  14   4  13       54.37       50.07      4.78 o 
  16   4  13        2.35        5.39      5.72 o 
  18   4  13       43.16       43.11     11.56 o 
 -17   5  13      187.00      202.33     12.74 o 
 -15   5  13      177.90      179.06     11.30 o 
 -13   5  13       56.49       50.14      6.17 o 
 -11   5  13       26.78       33.06      5.04 o 
  -9   5  13       97.65       95.27      6.73 o 
  -7   5  13      197.30      189.70      8.28 o 
  -5   5  13       80.84       76.93      4.45 o 
  -3   5  13      469.14      475.37      7.83 o 
  -1   5  13      347.81      360.18      6.84 o 
   1   5  13        0.96        3.70      1.78 o 
   3   5  13      113.00      120.50      6.24 o 
   5   5  13        5.60       10.20      2.61 o 
   7   5  13      389.40      388.55      8.41 o 
   9   5  13       65.51       79.03      5.04 o 
  11   5  13       58.97       68.89      5.20 o 
  13   5  13       23.62       19.77      5.14 o 
  15   5  13       48.74       54.33      6.47 o 
  17   5  13      230.27      190.95     32.94 o 
 -14   6  13       27.92       29.55      6.38 o 
 -12   6  13        0.18        4.68      4.97 o 
 -10   6  13       70.63       70.42      7.22 o 
  -8   6  13       18.14       20.83      4.66 o 
  -6   6  13       21.60       22.23      4.05 o 
  -4   6  13       23.04       24.66      4.28 o 
  -2   6  13        0.20        9.77      3.21 o 
   0   6  13       17.74       10.87      3.29 o 
   2   6  13       10.61       13.59      3.44 o 
   4   6  13      147.16      142.85      6.08 o 
   6   6  13       54.19       62.64      5.35 o 
   8   6  13       71.09       67.85      6.17 o 
  10   6  13       19.74       35.31      6.26 o 
  12   6  13      122.59      128.62      9.47 o 
  14   6  13       39.63       37.05      7.11 o 
 -11   7  13        0.47       20.93      5.83 o 
  -9   7  13      214.21      217.42     10.95 o 
  -7   7  13      780.70      777.69     21.25 o 
  -5   7  13      103.77      133.62     14.18 o 
  -3   7  13      151.94      190.90      8.54 o 
  -1   7  13       50.39       41.38      8.31 o 
   1   7  13       23.89       24.30      4.89 o 
   3   7  13        0.13        4.04      4.58 o 
   5   7  13        0.65        5.40      4.92 o 
   7   7  13      115.98      113.88     18.73 o 
   9   7  13       58.15       41.40      7.30 o 
  11   7  13       10.12       10.79      6.15 o 
  -8   8  13        7.55       17.24      7.56 o 
  -6   8  13       47.94       55.87      9.38 o 
  -4   8  13       31.90       23.11     10.42 o 
  -2   8  13        0.95       16.68      6.94 o 
   0   8  13        6.53       22.77      7.35 o 
   2   8  13      291.39      249.61     27.28 o 
   4   8  13      182.35      148.54     18.89 o 
   6   8  13        4.18        2.28      7.93 o 
 -20   0  14      307.76      307.36     19.21 o 
 -18   0  14      290.20      248.06     12.46 o 
 -16   0  14      352.65      262.86     11.76 o 
 -14   0  14      599.10      471.85     13.08 o 
 -12   0  14       40.79       36.16      4.70 o 
 -10   0  14       28.98       33.77      3.17 o 
  -8   0  14      225.27      209.85      8.06 o 
  -6   0  14      725.31      727.81     12.37 o 
  -4   0  14      694.26      610.16      7.00 o 
  -2   0  14     4058.64     4209.32     29.62 o 
   0   0  14      140.57      134.90      2.49 o 
   2   0  14      294.35      334.08      3.89 o 
   4   0  14      424.16      400.60      5.67 o 
   6   0  14     4136.48     4343.48     34.52 o 
   8   0  14      228.33      231.50      7.07 o 
  10   0  14     8625.15     8824.78    107.49 o 
  12   0  14     3066.65     3048.22     43.58 o 
  14   0  14       49.08       55.02      5.92 o 
  16   0  14       11.84       14.37      5.81 o 
  18   0  14      168.83      172.46     13.37 o 
  20   0  14        0.18        2.96      5.94 o 
 -21   1  14       28.69       27.92      5.71 o 
 -19   1  14       36.31       46.58      5.63 o 
 -17   1  14     1442.48     1423.22     22.19 o 
 -15   1  14       15.62       29.84      4.65 o 
 -13   1  14      336.31      273.10      6.81 o 
 -11   1  14      252.56      213.76      4.88 o 
  -9   1  14      737.60      701.66      8.06 o 
  -7   1  14       81.95       62.83      2.26 o 
  -5   1  14      279.32      251.71      3.10 o 
  -3   1  14      256.80      256.64      3.07 o 
  -1   1  14      604.44      682.29      4.57 o 
   1   1  14        6.57        5.10      0.68 o 
   3   1  14      104.02      119.45      1.78 o 
   5   1  14     1204.47     1288.80      8.29 o 
   7   1  14        8.59       10.05      1.63 o 
   9   1  14        0.02        1.12      1.53 o 
  11   1  14       26.60       33.97      2.82 o 
  13   1  14      124.77      129.60      6.60 o 
  15   1  14      120.54      137.92      6.16 o 
  17   1  14        0.76        5.24      3.73 o 
  19   1  14        4.49       12.80      5.05 o 
  21   1  14        1.18        5.78      5.77 o 
 -20   2  14       25.66       26.07      5.40 o 
 -18   2  14       55.49       39.78      5.35 o 
 -16   2  14       11.82       10.54      3.74 o 
 -14   2  14       80.23       88.56     17.66 o 
 -12   2  14        7.08       16.73      3.03 o 
 -10   2  14      770.26      635.21     11.27 o 
  -8   2  14        0.00        2.09      1.41 o 
  -6   2  14      790.15      881.85      7.80 o 
  -4   2  14     3914.99     4321.31     22.33 o 
  -2   2  14        3.60        6.35      0.84 o 
   0   2  14     2057.66     2050.44     11.40 o 
   2   2  14      184.19      227.61      2.94 o 
   4   2  14     1709.73     1642.37     10.84 o 
   6   2  14      386.87      430.74      5.86 o 
   8   2  14       25.98       18.99      2.14 o 
  10   2  14       11.59       16.68      3.00 o 
  12   2  14       11.67       16.51      2.57 o 
  14   2  14      428.66      467.93     10.42 o 
  16   2  14       76.25       83.17      8.39 o 
  18   2  14      298.36      251.50     11.26 o 
  20   2  14      169.68      216.34     22.76 o 
 -19   3  14       14.60       18.58      6.52 o 
 -17   3  14        3.51       25.49      5.21 o 
 -15   3  14        9.74       13.15      3.86 o 
 -13   3  14        4.54        5.76      3.03 o 
 -11   3  14       47.70       67.57      6.47 o 
  -9   3  14       45.30       48.19      2.88 o 
  -7   3  14        6.29        6.05      1.42 o 
  -5   3  14       52.19       42.36      2.21 o 
  -3   3  14       20.06       26.60      1.67 o 
  -1   3  14       91.75      133.22      2.34 o 
   1   3  14      888.33      688.93      5.82 o 
   3   3  14      279.16      216.04      3.54 o 
   5   3  14      212.66      150.71      3.37 o 
   7   3  14        2.38       37.04      2.72 o 
   9   3  14       43.81       62.56      3.61 o 
  11   3  14       15.27       18.74      2.82 o 
  13   3  14       26.58       31.95      4.21 o 
  15   3  14        0.31        7.64      4.74 o 
  17   3  14        9.40       11.21      8.12 o 
  19   3  14       15.15       14.30      8.55 o 
 -18   4  14        2.48       15.69      5.00 o 
 -16   4  14        2.55        8.22      4.39 o 
 -14   4  14       23.14       56.60      7.07 o 
 -12   4  14       29.70       51.34      4.76 o 
 -10   4  14      763.56      741.51     11.63 o 
  -8   4  14      565.21      524.86     10.09 o 
  -6   4  14      534.41      400.79      6.83 o 
  -4   4  14      646.71      509.42      7.65 o 
  -2   4  14      119.27      113.85      3.23 o 
   0   4  14        2.21        2.00      1.33 o 
   2   4  14        0.79        2.77      1.67 o 
   4   4  14      672.90      637.11      8.77 o 
   6   4  14        0.54        1.16      1.84 o 
   8   4  14      154.70      159.80      5.07 o 
  10   4  14        0.31        5.49      2.44 o 
  12   4  14        9.95       10.84      3.04 o 
  14   4  14       65.25       63.30      5.19 o 
  16   4  14       15.35       20.13      6.33 o 
  18   4  14      211.54      166.56     16.70 o 
 -17   5  14      594.83      622.99     16.48 o 
 -15   5  14        0.00       15.38      5.45 o 
 -13   5  14        1.04        4.20      4.31 o 
 -11   5  14       63.45       68.90      6.33 o 
  -9   5  14       14.02       20.70      4.02 o 
  -7   5  14       12.65        9.70      2.88 o 
  -5   5  14        8.31        5.47      2.47 o 
  -3   5  14        7.29        9.30      2.23 o 
  -1   5  14      216.24      201.46      4.95 o 
   1   5  14       17.98       18.74      2.41 o 
   3   5  14       18.01       20.63      3.92 o 
   5   5  14      403.51      383.43      7.80 o 
   7   5  14       14.91       15.68      3.41 o 
   9   5  14      170.03      190.46      7.01 o 
  11   5  14       57.92       60.21      8.61 o 
  13   5  14        6.33        8.69      4.45 o 
  15   5  14       36.30       37.24      6.39 o 
  17   5  14       12.77       19.54      8.81 o 
 -14   6  14      109.28       99.38      8.89 o 
 -12   6  14        7.67       14.29      5.51 o 
 -10   6  14        0.33       14.44      5.12 o 
  -8   6  14       63.44       67.69      7.95 o 
  -6   6  14       16.55       13.17      3.75 o 
  -4   6  14        8.37       12.12      3.70 o 
  -2   6  14      277.68      271.02      7.84 o 
   0   6  14        0.00        4.18      2.92 o 
   2   6  14       58.72       54.36      4.36 o 
   4   6  14       77.75       75.69      4.94 o 
   6   6  14      508.21      505.84     10.19 o 
   8   6  14       16.29       20.60      4.38 o 
  10   6  14     1374.35     1395.29     23.38 o 
  12   6  14      763.47      749.23     29.39 o 
  14   6  14        0.89        2.33      5.62 o 
 -11   7  14       19.73       17.41      5.90 o 
  -9   7  14      125.60      161.18     11.10 o 
  -7   7  14      165.82      209.27     19.78 o 
  -5   7  14       14.64       26.01      5.62 o 
  -3   7  14       49.56       55.76      8.32 o 
  -1   7  14       12.73       16.05      5.30 o 
   1   7  14       15.40       10.34      5.36 o 
   3   7  14        1.46        4.71      4.09 o 
   5   7  14       28.48       28.66      5.78 o 
   7   7  14        0.00        6.05      4.89 o 
   9   7  14       15.53        7.52      5.85 o 
  11   7  14       77.30       72.24      8.67 o 
  -6   8  14       72.70       78.64     10.17 o 
  -4   8  14      174.51      176.59     15.15 o 
  -2   8  14       11.21       16.09      7.06 o 
   0   8  14      389.48      367.25     20.57 o 
   2   8  14       20.20       29.44      8.10 o 
   4   8  14       21.37       30.97      8.88 o 
   6   8  14       30.69       27.96      9.64 o 
 -21   1  15       23.85       18.33      5.50 o 
 -19   1  15       24.18       32.75      5.35 o 
 -17   1  15      903.36     1043.25     35.81 o 
 -15   1  15      873.98      799.45     27.42 o 
 -13   1  15       28.39       23.26      4.91 o 
 -11   1  15        4.85        6.72      2.00 o 
  -9   1  15     2698.39     2432.68     18.65 o 
  -7   1  15     1020.50      933.14      8.11 o 
  -5   1  15      747.01      781.96      6.36 o 
  -3   1  15       23.62       24.30      1.09 o 
  -1   1  15      119.77      141.72      2.04 o 
   1   1  15      498.56      516.92      3.83 o 
   3   1  15      372.43      436.51      3.62 o 
   5   1  15       71.68       87.34      1.97 o 
   7   1  15      130.07      124.60      3.41 o 
   9   1  15       24.31       26.08      2.26 o 
  11   1  15     1334.20     1361.37     16.88 o 
  13   1  15        5.86        9.92      3.00 o 
  15   1  15      185.21      183.47      6.70 o 
  17   1  15        2.35       21.64      4.77 o 
  19   1  15       48.15       54.17      6.01 o 
 -20   2  15       88.23       76.50      7.75 o 
 -18   2  15       56.93       62.61      6.09 o 
 -16   2  15        5.97        8.27      4.64 o 
 -14   2  15      136.69      140.18     10.57 o 
 -12   2  15        1.29        7.37      2.73 o 
 -10   2  15      341.18      357.88      7.05 o 
  -8   2  15        0.08        1.49      1.31 o 
  -6   2  15      698.88      738.73      7.06 o 
  -4   2  15     3516.82     3598.47     18.68 o 
  -2   2  15      142.02      147.78      2.08 o 
   0   2  15      876.07     1024.47      6.94 o 
   2   2  15     1204.86     1436.96      9.03 o 
   4   2  15       93.93      108.59      2.55 o 
   6   2  15       19.35       12.51      1.65 o 
   8   2  15       63.32       66.40      3.14 o 
  10   2  15       46.44       51.97      3.36 o 
  12   2  15        2.08        6.43      2.28 o 
  14   2  15      552.99      588.63     16.00 o 
  16   2  15      314.04      282.21     16.89 o 
  18   2  15      124.50      114.22     19.04 o 
  20   2  15      456.94      406.48     19.45 o 
 -19   3  15      196.13      131.48     12.51 o 
 -17   3  15        2.36       11.80      4.18 o 
 -15   3  15        0.66        1.88      3.57 o 
 -13   3  15       26.91       25.87      4.10 o 
 -11   3  15      174.19      195.60      5.83 o 
  -9   3  15       45.82       45.87      2.68 o 
  -7   3  15      188.21      164.77      3.91 o 
  -5   3  15      328.60      377.62      5.23 o 
  -3   3  15      157.73      165.55      3.26 o 
  -1   3  15        1.48        1.83      1.01 o 
   1   3  15     1544.83     1558.92     10.62 o 
   3   3  15     8874.47     8767.48     53.50 o 
   5   3  15       83.72       65.47      2.53 o 
   7   3  15     3511.28     3229.41     24.29 o 
   9   3  15      435.07      372.87      6.91 o 
  11   3  15      188.09      207.36      6.09 o 
  13   3  15       79.98       78.33      4.98 o 
  15   3  15        0.01        7.14      4.15 o 
  17   3  15      102.41      100.87      8.46 o 
  19   3  15       17.97       26.27      9.56 o 
 -18   4  15       78.81       71.76      8.37 o 
 -16   4  15        2.04        4.50      4.42 o 
 -14   4  15        0.71        2.98      3.89 o 
 -12   4  15       56.65       63.69      4.95 o 
 -10   4  15        0.07       10.13      3.30 o 
  -8   4  15       71.04       76.63      4.89 o 
  -6   4  15      278.84      209.65      5.40 o 
  -4   4  15     1304.70     1092.46     14.11 o 
  -2   4  15       54.56       65.91      2.71 o 
   0   4  15       32.74       39.67      2.16 o 
   2   4  15      223.86      217.37      5.78 o 
   4   4  15       78.50       67.75      3.54 o 
   6   4  15        2.28        6.81      2.19 o 
   8   4  15      170.76      171.29      5.84 o 
  10   4  15       70.13       69.46      4.26 o 
  12   4  15       53.49       63.43      4.43 o 
  14   4  15      307.19      288.33     14.93 o 
  16   4  15      305.51      253.94     13.52 o 
  18   4  15        6.64       -0.21      6.02 o 
 -17   5  15      383.11      421.30     20.96 o 
 -15   5  15      206.07      204.51     10.40 o 
 -13   5  15        3.17        1.65      4.41 o 
 -11   5  15       53.70       52.23      5.79 o 
  -9   5  15      648.89      637.72     14.41 o 
  -7   5  15      392.80      440.28      9.36 o 
  -5   5  15       98.48      103.41      7.53 o 
  -3   5  15      278.04      275.43      6.05 o 
  -1   5  15       17.38       18.72      2.53 o 
   1   5  15        3.66        7.77      2.08 o 
   3   5  15        0.21        3.85      2.38 o 
   5   5  15       30.74       30.90      3.45 o 
   7   5  15       18.06       11.50      3.35 o 
   9   5  15      219.06      238.85      8.80 o 
  11   5  15     1373.68     1431.21     25.71 o 
  13   5  15        0.71       12.59      4.62 o 
  15   5  15      154.74      138.55     16.46 o 
 -14   6  15       17.86       28.38      6.64 o 
 -12   6  15       18.83       18.12      5.71 o 
 -10   6  15        4.78       -1.78      4.32 o 
  -8   6  15        0.45        9.60      4.33 o 
  -6   6  15        5.78        5.65      3.42 o 
  -4   6  15       14.91       14.04      3.39 o 
  -2   6  15      236.08      242.09      8.45 o 
   0   6  15       42.14       51.64      4.57 o 
   2   6  15        3.52        4.83      2.98 o 
   4   6  15        9.24       11.40      3.31 o 
   6   6  15       10.15       21.42      3.75 o 
   8   6  15      322.86      282.63     13.46 o 
  10   6  15       45.63       52.99      6.46 o 
  12   6  15      179.51      158.30     10.26 o 
  14   6  15       13.71       15.49      6.21 o 
 -11   7  15      156.61      161.42     13.43 o 
  -9   7  15      527.38      555.44     16.33 o 
  -7   7  15       44.84       46.58      8.79 o 
  -5   7  15       13.29       12.92      4.75 o 
  -3   7  15        5.26        0.56      5.80 o 
  -1   7  15        0.42        3.31      4.66 o 
   1   7  15        2.54        9.52      5.55 o 
   3   7  15       98.46       89.84      7.15 o 
   5   7  15        7.31       12.02      5.30 o 
   7   7  15       68.18       60.33      8.20 o 
   9   7  15        4.67        8.19      5.73 o 
  11   7  15       17.61       20.98     11.50 o 
  -6   8  15       21.07       30.75      8.12 o 
  -4   8  15      232.14      224.48     13.63 o 
  -2   8  15       51.66       43.35      9.17 o 
   0   8  15      105.75       90.82     10.53 o 
   2   8  15      132.60      133.74     11.88 o 
   4   8  15       35.52       36.40     14.37 o 
   6   8  15       12.66       15.80      9.07 o 
 -20   0  16       80.31       87.29     10.41 o 
 -18   0  16      230.57      208.64     12.52 o 
 -16   0  16        0.64        8.04      5.51 o 
 -14   0  16        5.66       12.93      5.17 o 
 -12   0  16      132.48      144.11      7.50 o 
 -10   0  16        0.08        4.44      2.25 o 
  -8   0  16      284.20      254.72      6.42 o 
  -6   0  16      675.25      666.07     10.66 o 
  -4   0  16     2346.22     2404.51     18.89 o 
  -2   0  16     2879.68     3122.79     23.80 o 
   0   0  16     3018.67     3154.48     26.79 o 
   2   0  16      447.81      421.45      5.42 o 
   4   0  16     7555.17     8317.76     56.23 o 
   6   0  16     4326.48     4433.76     38.83 o 
   8   0  16       48.02       57.29      3.89 o 
  10   0  16      159.98      193.58      6.56 o 
  12   0  16       38.73       44.67      6.74 o 
  14   0  16      195.40      194.23     20.87 o 
  16   0  16      146.79      174.56     10.34 o 
  18   0  16       47.32       36.50      7.53 o 
  20   0  16        0.14       -4.08      6.29 o 
 -21   1  16       12.70       25.07      5.78 o 
 -19   1  16        4.17        7.83      4.58 o 
 -15   1  16      342.42      410.13      9.82 o 
 -13   1  16      800.68      724.83     12.70 o 
 -11   1  16        2.92        6.65      2.03 o 
  -9   1  16     3123.18     2938.37     22.01 o 
  -7   1  16     7193.83     6780.41     42.41 o 
  -5   1  16      157.63      157.13      3.04 o 
  -3   1  16      141.78      143.49      2.05 o 
  -1   1  16       71.44       78.41      1.82 o 
   1   1  16      216.06      194.30      2.31 o 
   3   1  16      142.81      185.69      2.50 o 
   5   1  16      155.94      124.37      2.52 o 
   7   1  16        1.80        5.84      1.48 o 
   9   1  16      122.84      105.65      3.88 o 
  11   1  16     2137.58     2184.52     24.12 o 
  13   1  16      727.02      738.31     13.29 o 
  15   1  16       93.60       98.10      5.80 o 
  17   1  16      523.32      486.27     11.33 o 
  19   1  16      217.16      232.64      9.43 o 
 -20   2  16      268.91      268.57     14.50 o 
 -18   2  16      246.51      261.46      9.22 o 
 -16   2  16       65.24       53.15      7.30 o 
 -14   2  16      114.48      125.64      6.52 o 
 -12   2  16       42.11       34.09      3.72 o 
 -10   2  16      355.10      366.73      6.94 o 
  -8   2  16       21.85       18.00      1.94 o 
  -6   2  16      325.88      311.10      4.36 o 
  -4   2  16     1364.16     1403.22      8.73 o 
  -2   2  16        5.73        9.76      1.10 o 
   0   2  16     1168.97     1245.90      8.02 o 
   2   2  16      133.54      144.29      2.50 o 
   4   2  16       46.42       40.66      1.88 o 
   6   2  16        1.02        9.44      1.67 o 
   8   2  16      753.71      660.40      8.95 o 
  10   2  16       13.07       11.23      2.70 o 
  12   2  16       74.96       89.87      4.42 o 
  14   2  16      101.25      100.91      6.68 o 
  16   2  16        1.73        7.14      3.71 o 
  18   2  16       23.76       20.47      5.62 o 
  20   2  16      106.98       92.73     12.21 o 
 -19   3  16       23.89       42.55      5.95 o 
 -17   3  16        0.08        1.04      3.92 o 
 -15   3  16        1.63        4.51      3.73 o 
 -13   3  16       11.32       11.19      3.53 o 
 -11   3  16        2.79        9.17      2.63 o 
  -9   3  16        0.07        3.45      1.78 o 
  -7   3  16       36.57       40.57      2.24 o 
  -5   3  16      138.18       89.68      3.03 o 
  -3   3  16      107.24       93.55      2.92 o 
  -1   3  16      370.28      270.55      4.21 o 
   1   3  16        4.15       17.50      2.15 o 
   3   3  16      239.21      219.14      4.35 o 
   5   3  16      102.18      118.23      4.26 o 
   7   3  16        0.21        5.12      1.80 o 
   9   3  16      110.19      142.16      5.38 o 
  11   3  16        1.38        2.65      2.62 o 
  13   3  16        1.88        8.38      3.17 o 
  15   3  16        9.22       14.11      4.47 o 
  17   3  16        0.53        5.84      4.96 o 
  19   3  16        0.00        3.16      7.84 o 
 -18   4  16      284.89      298.49     16.29 o 
 -16   4  16      242.33      234.41     15.44 o 
 -14   4  16       70.15       72.80      5.74 o 
 -12   4  16      140.35      154.01      7.88 o 
 -10   4  16       54.01       44.10      4.62 o 
  -8   4  16      318.65      326.97     11.19 o 
  -6   4  16        0.00        1.69      1.92 o 
  -4   4  16      128.53      116.16      6.59 o 
  -2   4  16       25.98       20.77      2.01 o 
   0   4  16       53.65       52.07      2.50 o 
   2   4  16       40.93       47.15      2.85 o 
   4   4  16       16.28       18.00      2.62 o 
   6   4  16        6.73       10.57      2.23 o 
   8   4  16      120.84      100.88      4.51 o 
  10   4  16        1.03        2.01      2.68 o 
  12   4  16      185.56      174.88      6.59 o 
  14   4  16      174.06      165.24     11.07 o 
  16   4  16       26.99       28.17      5.57 o 
  18   4  16        1.13        4.44      6.57 o 
 -17   5  16       43.20       89.89     13.64 o 
 -15   5  16        0.08       18.65      5.59 o 
 -13   5  16      153.07      161.94     10.77 o 
 -11   5  16       86.77       91.14      7.62 o 
  -9   5  16      555.69      568.34     12.78 o 
  -7   5  16     2192.18     2116.10     23.13 o 
  -5   5  16       39.83       40.59      3.77 o 
  -3   5  16      189.78      178.70      6.06 o 
  -1   5  16        1.53       -0.32      1.94 o 
   1   5  16      188.39      201.44      6.25 o 
   3   5  16       61.01       57.44      3.98 o 
   5   5  16       73.95       73.80      4.52 o 
   7   5  16       16.74       12.59      3.53 o 
   9   5  16       49.30       63.18      5.08 o 
  11   5  16     1404.78     1415.94     25.60 o 
  13   5  16      124.86      133.00      7.84 o 
  15   5  16       49.31       40.53      8.93 o 
 -14   6  16        9.72        6.52      5.40 o 
 -12   6  16        7.30        9.77      5.45 o 
 -10   6  16        3.39        4.47      4.60 o 
  -8   6  16        2.12       -2.77      4.08 o 
  -6   6  16       18.22       18.05      3.96 o 
  -4   6  16      300.98      294.02      8.24 o 
  -2   6  16      504.34      514.44     10.75 o 
   0   6  16      331.40      313.84     10.01 o 
   2   6  16       13.48       12.00      3.36 o 
   4   6  16      978.98      936.04     15.76 o 
   6   6  16      570.23      562.01     12.60 o 
   8   6  16       29.66       38.44      5.46 o 
  10   6  16      144.12      125.18      8.48 o 
  12   6  16       36.09       38.57      6.94 o 
  14   6  16        9.14       10.02      7.09 o 
 -11   7  16       16.41       21.14      6.46 o 
  -9   7  16      388.19      389.08     13.78 o 
  -7   7  16      556.70      555.15     44.03 o 
  -5   7  16       11.79        9.17      5.15 o 
  -3   7  16       17.14       20.07      6.58 o 
  -1   7  16       40.06       35.55      6.17 o 
   1   7  16        0.98        1.93      5.74 o 
   3   7  16        0.57        7.42      4.55 o 
   5   7  16        0.39        5.58      4.96 o 
   7   7  16       29.19       24.08      6.80 o 
   9   7  16       60.87       38.16      7.60 o 
  11   7  16      188.83      175.50     14.13 o 
  -6   8  16       35.36       39.74     15.32 o 
  -4   8  16       58.74       55.43      8.91 o 
  -2   8  16       31.36       18.27      8.52 o 
   0   8  16       53.03       43.86     10.23 o 
   2   8  16      269.37      265.42     19.94 o 
   4   8  16        8.14        9.13     12.37 o 
   6   8  16       62.00       60.35     18.74 o 
 -21   1  17        6.08        7.11      5.37 o 
 -19   1  17      336.19      306.48     10.52 o 
 -17   1  17      301.93      294.11      9.82 o 
 -15   1  17      152.23      199.63      7.37 o 
 -13   1  17      114.27      138.81     21.80 o 
 -11   1  17      148.79      150.01      5.68 o 
  -9   1  17        3.87        7.41      1.68 o 
  -7   1  17     4027.33     3857.63     29.18 o 
  -5   1  17        6.86        7.80      1.02 o 
  -3   1  17       36.04       25.26      1.17 o 
  -1   1  17       23.41       24.62      1.28 o 
   1   1  17        1.46        5.23      0.83 o 
   3   1  17       60.56       51.99      1.57 o 
   5   1  17        0.08        2.57      1.19 o 
   7   1  17       71.24       80.96      3.74 o 
   9   1  17      386.52      388.98      6.77 o 
  11   1  17       22.83       41.55      3.75 o 
  13   1  17      540.59      521.88     10.23 o 
  15   1  17       97.77       97.75      5.80 o 
  17   1  17      141.77      161.59      8.81 o 
  19   1  17      403.77      369.35     11.21 o 
 -20   2  17        0.06       47.89      6.57 o 
 -18   2  17        1.11       30.22      5.25 o 
 -16   2  17      189.79      193.98     15.01 o 
 -14   2  17      209.46      212.02      7.57 o 
 -12   2  17      810.84      691.84     16.31 o 
 -10   2  17     1736.82     1573.98     15.70 o 
  -8   2  17        0.38        1.35      1.42 o 
  -6   2  17        0.63        3.61      1.24 o 
  -4   2  17      324.32      368.23      4.36 o 
  -2   2  17       55.54       72.88      1.81 o 
   0   2  17      154.49      145.95      2.68 o 
   2   2  17        0.06        0.75      0.98 o 
   4   2  17      146.60      158.70      3.21 o 
   6   2  17      412.95      327.05      5.51 o 
   8   2  17     1429.04     1218.57     12.89 o 
  10   2  17       19.93       18.00      2.80 o 
  12   2  17      128.90      150.15      5.24 o 
  14   2  17       13.65       24.12      3.60 o 
  16   2  17       61.60       60.01      9.85 o 
  18   2  17       29.07       20.76      5.09 o 
  20   2  17       38.33       25.65      7.04 o 
 -19   3  17        3.17        6.46      4.75 o 
 -17   3  17        3.29        8.68      4.51 o 
 -15   3  17       59.85       64.41      5.83 o 
 -13   3  17       34.07       36.20      4.78 o 
 -11   3  17       35.41       41.15      3.82 o 
  -9   3  17       20.74       20.75      2.64 o 
  -7   3  17      378.91      389.25      5.77 o 
  -5   3  17      340.63      269.44      5.38 o 
  -3   3  17     1586.21     1407.72     10.84 o 
  -1   3  17      394.71      400.31      4.70 o 
   1   3  17    22463.66    22117.70    136.37 o 
   3   3  17     3271.61     3181.92     24.41 o 
   5   3  17      361.75      372.14      5.29 o 
   7   3  17       63.54       63.21      3.36 o 
   9   3  17        1.60        6.59      2.42 o 
  11   3  17       96.77       95.59      5.17 o 
  13   3  17      267.68      254.88      7.60 o 
  15   3  17      151.44      157.56      8.83 o 
  17   3  17        1.35        4.53      5.16 o 
  19   3  17       17.27       12.10      8.80 o 
 -18   4  17        2.36       35.39      6.22 o 
 -16   4  17      414.65      411.71     13.16 o 
 -14   4  17      251.15      250.58      8.81 o 
 -12   4  17      921.93      919.00     15.03 o 
 -10   4  17      652.12      654.78     13.89 o 
  -8   4  17        1.55        4.86      2.67 o 
  -6   4  17       14.91       14.03      2.44 o 
  -4   4  17        0.62       -0.36      1.95 o 
  -2   4  17      355.31      298.59      4.89 o 
   0   4  17       86.16       83.34      2.94 o 
   2   4  17      198.58      190.40      4.72 o 
   4   4  17      405.43      394.63      7.40 o 
   6   4  17      105.35      107.60      3.97 o 
   8   4  17      293.99      283.51      7.76 o 
  10   4  17        6.66        6.01      2.90 o 
  12   4  17       19.06       18.52      3.62 o 
  14   4  17       19.30       14.18      5.85 o 
  16   4  17      177.20      141.56     16.50 o 
  18   4  17        3.62       12.27      7.16 o 
 -17   5  17       46.54       54.38      7.75 o 
 -15   5  17      167.85      173.61     17.33 o 
 -13   5  17      139.12      142.25      9.31 o 
 -11   5  17      208.73      195.84      9.87 o 
  -9   5  17       74.31       89.52      6.39 o 
  -7   5  17     1590.46     1591.13     19.17 o 
  -5   5  17      143.46      157.10      6.10 o 
  -3   5  17      149.86      164.38      5.15 o 
  -1   5  17      190.33      186.31      7.23 o 
   1   5  17       53.12       48.02      3.89 o 
   3   5  17        8.55       10.39      2.81 o 
   5   5  17       38.63       43.09      3.90 o 
   7   5  17       12.90       15.38      3.61 o 
   9   5  17      139.81      148.10      7.20 o 
  11   5  17      251.97      269.59      9.31 o 
  13   5  17      223.22      222.88     12.01 o 
  15   5  17      147.98      130.15     23.26 o 
 -14   6  17        1.55        4.78      5.50 o 
 -12   6  17        4.34        1.78      5.01 o 
 -10   6  17        2.58        2.76      4.90 o 
  -8   6  17      272.89      281.79     11.04 o 
  -6   6  17       14.03       20.43      4.10 o 
  -4   6  17      206.28      235.93      9.19 o 
  -2   6  17        6.45       15.79      3.87 o 
   0   6  17       69.81       61.81      6.00 o 
   2   6  17       40.95       35.27      4.08 o 
   4   6  17        7.51       13.53      3.38 o 
   6   6  17      111.07       94.08      6.52 o 
   8   6  17       10.28        8.74      5.10 o 
  10   6  17      170.22      136.03      8.75 o 
  12   6  17        4.07       10.56      5.99 o 
  14   6  17        0.20       -2.63      6.53 o 
 -11   7  17        3.39       14.41      6.36 o 
  -9   7  17       92.56      107.36     12.97 o 
  -7   7  17      121.23      154.50     13.55 o 
  -5   7  17        0.60        5.80      5.32 o 
  -3   7  17       81.38       74.22      7.81 o 
  -1   7  17        9.98       11.21      6.03 o 
   1   7  17       27.03       13.33      6.30 o 
   3   7  17        5.75        5.56      4.54 o 
   5   7  17        5.99       18.58      5.48 o 
   7   7  17        2.92        9.90      5.72 o 
   9   7  17        9.31       12.75      6.50 o 
  11   7  17        4.52       12.49      7.94 o 
  -4   8  17       33.18       27.23      8.67 o 
  -2   8  17       18.26       14.85      8.45 o 
   0   8  17       15.80       11.23      7.38 o 
   2   8  17        4.42       15.15      7.44 o 
   4   8  17        0.30        9.79      9.52 o 
 -20   0  18      142.54      146.80     22.48 o 
 -18   0  18      132.76      100.77     10.85 o 
 -16   0  18       63.06       72.80      9.04 o 
 -14   0  18      412.90      372.33     15.35 o 
 -12   0  18      101.95      126.42      8.14 o 
 -10   0  18      183.87      198.06      6.27 o 
  -8   0  18     3774.02     3550.83     38.06 o 
  -6   0  18     3848.16     3560.82     43.52 o 
  -4   0  18      930.57     1103.65     11.09 o 
  -2   0  18    16128.96    16475.53    118.84 o 
   0   0  18      176.18      233.81      4.38 o 
   2   0  18      233.64      218.88      3.60 o 
   4   0  18      234.10      216.19      6.08 o 
   6   0  18      633.39      744.57     11.16 o 
   8   0  18     1207.50     1228.35     17.73 o 
  10   0  18      150.85      151.17      8.88 o 
  12   0  18      149.76      150.09      8.53 o 
  14   0  18       26.21       23.11      5.37 o 
  16   0  18       66.53       61.81      7.50 o 
  18   0  18       13.97       22.17      6.83 o 
  20   0  18       93.88       82.89     10.57 o 
 -21   1  18      182.60      150.65      9.42 o 
 -19   1  18        3.45       56.05     14.62 o 
 -17   1  18      496.81      484.38     14.37 o 
 -15   1  18        7.00       20.19      4.04 o 
 -13   1  18       94.50      127.25      6.23 o 
 -11   1  18      220.05      199.98      5.43 o 
  -9   1  18        1.57        2.60      1.71 o 
  -7   1  18       64.57       69.83      2.78 o 
  -5   1  18       60.27       82.43      2.23 o 
  -3   1  18      113.49      125.79      2.10 o 
  -1   1  18     1702.44     1695.99     11.45 o 
   1   1  18      218.97      229.63      2.89 o 
   3   1  18       58.80       54.82      1.68 o 
   5   1  18       15.14       22.64      1.84 o 
   7   1  18      241.64      238.41      4.46 o 
   9   1  18      889.12      889.29     11.68 o 
  11   1  18      757.15      760.92     12.28 o 
  13   1  18       37.41       39.73      5.03 o 
  15   1  18        9.49       10.87      3.54 o 
  17   1  18       80.44       92.49      7.50 o 
  19   1  18        1.89       17.17      4.94 o 
 -20   2  18       27.79       23.37      5.85 o 
 -18   2  18       37.04       36.56      5.63 o 
 -16   2  18      152.24      179.58      8.44 o 
 -14   2  18      215.27      203.28     10.55 o 
 -12   2  18      150.30      169.80      6.78 o 
 -10   2  18      893.48      815.01     10.49 o 
  -8   2  18       33.76       50.01      2.86 o 
  -6   2  18      192.33      192.88      3.61 o 
  -4   2  18        5.97        4.01      1.18 o 
  -2   2  18      323.31      338.51      3.63 o 
   0   2  18     1146.63     1200.46      8.19 o 
   2   2  18      231.32      228.57      3.32 o 
   4   2  18       67.64       81.18      2.65 o 
   6   2  18        2.59        1.27      1.50 o 
   8   2  18      439.41      382.91      6.79 o 
  10   2  18      217.88      167.37      5.57 o 
  12   2  18      104.23       95.33      4.75 o 
  14   2  18      104.91      126.41      5.73 o 
  16   2  18       19.50       17.13      5.59 o 
  18   2  18       49.35       42.14      6.03 o 
 -19   3  18        8.80       16.96      5.42 o 
 -17   3  18        8.66       10.00      4.39 o 
 -15   3  18        0.00        2.81      3.72 o 
 -13   3  18        0.65       10.81      3.87 o 
 -11   3  18       14.90       16.45      3.56 o 
  -9   3  18        2.51        4.19      2.26 o 
  -7   3  18        0.01        1.67      1.50 o 
  -5   3  18        6.06        0.94      1.62 o 
  -3   3  18      106.01       44.62      2.11 o 
  -1   3  18      159.34      178.97      3.13 o 
   1   3  18        4.78       10.84      1.62 o 
   3   3  18      460.62      574.92      7.57 o 
   5   3  18        1.04        5.81      1.59 o 
   7   3  18      184.42      192.83      6.60 o 
   9   3  18       37.07       33.06      3.28 o 
  11   3  18        4.85        7.14      3.00 o 
  13   3  18        0.00        3.26      3.23 o 
  15   3  18       13.63       19.10      6.98 o 
  17   3  18        3.05        2.32      5.22 o 
  19   3  18        2.57       -0.73      5.48 o 
 -18   4  18       25.92       39.48      7.30 o 
 -16   4  18      208.99      248.18     16.47 o 
 -14   4  18      256.25      251.59      8.86 o 
 -12   4  18       91.03      110.74     10.20 o 
 -10   4  18      430.18      472.46     11.92 o 
  -8   4  18       14.19       21.09      3.44 o 
  -6   4  18       31.15       26.44      2.82 o 
  -4   4  18       18.00       18.63      2.49 o 
  -2   4  18       79.77       63.93      3.30 o 
   0   4  18      529.87      508.68      6.73 o 
   2   4  18       29.90       25.61      2.62 o 
   4   4  18      103.38      103.26      4.74 o 
   6   4  18       93.33       98.65      4.13 o 
   8   4  18      173.44      196.44      6.30 o 
  10   4  18       45.86       51.38      4.41 o 
  12   4  18        7.21        6.84      3.36 o 
  14   4  18      183.71      145.30     20.22 o 
  16   4  18       47.04       59.96      8.33 o 
 -17   5  18       12.28       18.94      7.01 o 
 -15   5  18        0.05       16.29      6.08 o 
 -13   5  18        7.85       16.93      5.33 o 
 -11   5  18       10.85       26.18      5.52 o 
  -9   5  18       96.42       88.38      6.44 o 
  -7   5  18       20.50       42.64      8.15 o 
  -5   5  18      322.06      314.11      7.64 o 
  -3   5  18       19.12       19.34      2.97 o 
  -1   5  18       51.86       55.70      4.15 o 
   1   5  18       39.80       46.71      3.95 o 
   3   5  18        8.65        9.02      2.79 o 
   5   5  18       72.58       84.35      4.81 o 
   7   5  18       27.34       37.43      4.19 o 
   9   5  18      531.72      534.31     11.09 o 
  11   5  18      132.70      155.16      8.01 o 
  13   5  18        0.05        2.59      4.46 o 
  15   5  18       14.23       20.09      6.90 o 
 -14   6  18       64.53       68.17      8.24 o 
 -12   6  18        8.07        8.72      5.58 o 
 -10   6  18       73.52       77.08      9.30 o 
  -8   6  18     1259.59     1291.06     28.73 o 
  -6   6  18      512.16      504.85     10.84 o 
  -4   6  18      381.15      409.65     10.94 o 
  -2   6  18     1451.16     1459.71     22.07 o 
   0   6  18       61.49       71.60      6.67 o 
   2   6  18       24.23       22.45      3.80 o 
   4   6  18        4.01       14.78      3.50 o 
   6   6  18       61.56       70.25      6.09 o 
   8   6  18      116.45      109.97      8.02 o 
  10   6  18       28.31       33.70      6.72 o 
  12   6  18      101.06       76.38      8.66 o 
  14   6  18        4.48       12.76      7.22 o 
 -11   7  18       16.99        6.66      6.18 o 
  -9   7  18        3.32       16.32      7.65 o 
  -7   7  18       55.20       61.81     10.15 o 
  -5   7  18      122.36      132.43      7.99 o 
  -3   7  18        4.36        0.48      4.96 o 
  -1   7  18      132.60      140.05     20.78 o 
   1   7  18       37.14       35.34      7.23 o 
   3   7  18        1.26       12.16      4.71 o 
   5   7  18        5.20        7.72      5.26 o 
   7   7  18       15.71       28.72      9.94 o 
   9   7  18       58.23       52.55      8.02 o 
  -4   8  18       44.36       43.20      9.84 o 
  -2   8  18       47.18       40.75      8.49 o 
   0   8  18        4.93        7.46      6.99 o 
   2   8  18        6.56       21.27      7.89 o 
   4   8  18       57.26       77.75     28.80 o 
 -21   1  19       10.00       53.86      6.98 o 
 -19   1  19      209.94      162.37      9.35 o 
 -17   1  19       55.21       74.54      9.05 o 
 -15   1  19        6.55       11.11      3.87 o 
 -13   1  19      641.46      617.62     11.62 o 
 -11   1  19      275.18      271.22      6.76 o 
  -9   1  19      405.12      363.83      6.42 o 
  -7   1  19       87.08      102.17      3.35 o 
  -5   1  19      746.73      748.78      7.41 o 
  -3   1  19     1250.29     1232.82      8.06 o 
  -1   1  19      672.72      720.38      6.09 o 
   1   1  19       31.25       25.58      1.33 o 
   3   1  19       21.56       29.66      1.53 o 
   5   1  19      101.90      121.96      3.54 o 
   7   1  19      380.47      400.10      6.13 o 
   9   1  19      471.93      489.83      8.42 o 
  11   1  19     2102.21     2105.12     24.43 o 
  13   1  19      162.33      158.77      6.73 o 
  15   1  19        9.91       17.56      3.80 o 
  17   1  19       59.47       71.71      6.66 o 
  19   1  19      142.45      134.72      8.67 o 
 -20   2  19        2.64        7.41      5.31 o 
 -18   2  19      185.98      152.17     10.06 o 
 -16   2  19      618.60      599.92     18.86 o 
 -14   2  19       67.11       83.05      6.16 o 
 -12   2  19      103.73      101.42      5.62 o 
 -10   2  19      103.23      136.82      5.40 o 
  -8   2  19      194.38      178.58      4.53 o 
  -6   2  19        3.24        4.87      1.38 o 
  -4   2  19      560.96      602.43      6.28 o 
  -2   2  19        2.10        1.81      0.95 o 
   0   2  19      320.57      318.02      3.92 o 
   2   2  19     1610.78     1552.82     10.68 o 
   4   2  19       68.52       74.67      2.65 o 
   6   2  19      453.92      366.71      5.83 o 
   8   2  19      571.98      551.96      8.14 o 
  10   2  19        0.29        3.67      2.62 o 
  12   2  19        4.76        1.63      2.90 o 
  14   2  19      329.32      316.52      7.82 o 
  16   2  19       82.90       87.48      6.94 o 
  18   2  19       78.47       86.39      7.37 o 
 -19   3  19       11.01       11.67      5.43 o 
 -17   3  19      200.43      187.85     13.35 o 
 -15   3  19       17.54       17.98      4.62 o 
 -13   3  19      182.24      185.60      8.15 o 
 -11   3  19      587.02      579.88     10.73 o 
  -9   3  19      128.35      127.11      5.04 o 
  -7   3  19        8.47       13.01      1.94 o 
  -5   3  19      670.05      572.12      8.83 o 
  -3   3  19       83.62       70.90      3.19 o 
  -1   3  19      437.04      401.82      4.99 o 
   1   3  19      648.13      631.18      6.60 o 
   3   3  19     2068.98     2087.32     16.93 o 
   5   3  19      403.23      363.63      5.70 o 
   7   3  19      118.93      114.35      5.43 o 
   9   3  19        3.43        5.98      2.49 o 
  11   3  19       29.92       25.87      3.77 o 
  13   3  19       54.78       49.00      4.93 o 
  15   3  19       47.12       42.98      7.05 o 
  17   3  19        2.74       10.19      5.54 o 
 -18   4  19      251.59      253.37     14.87 o 
 -16   4  19      294.00      326.42     12.38 o 
 -14   4  19      117.71      130.74     10.57 o 
 -12   4  19        7.96        7.85      3.95 o 
 -10   4  19      295.41      300.83     11.80 o 
  -8   4  19        0.18        0.91      2.68 o 
  -6   4  19        0.76       -0.12      2.04 o 
  -4   4  19      128.61      144.77      4.60 o 
  -2   4  19       21.81       19.90      2.37 o 
   0   4  19       62.23       60.51      3.28 o 
   2   4  19        7.75       12.49      2.30 o 
   4   4  19       77.32       82.04      4.21 o 
   6   4  19       72.95       80.05      4.79 o 
   8   4  19      518.91      524.73     10.14 o 
  10   4  19       12.94       13.99      3.44 o 
  12   4  19       39.50       38.07      4.42 o 
  14   4  19       18.00       12.87      6.21 o 
  16   4  19      224.92      200.78     13.72 o 
 -17   5  19       29.10       45.99     12.65 o 
 -15   5  19        9.34       18.14      5.89 o 
 -13   5  19      357.17      338.59     12.43 o 
 -11   5  19       96.37      107.37     10.58 o 
  -9   5  19      691.61      691.83     15.42 o 
  -7   5  19      360.85      347.53      8.21 o 
  -5   5  19       70.25       79.78      4.79 o 
  -3   5  19      257.50      242.60      7.13 o 
  -1   5  19        0.96        3.08      3.05 o 
   1   5  19        0.74        2.05      2.65 o 
   3   5  19        3.05        0.98      2.54 o 
   5   5  19      592.48      595.84      9.86 o 
   7   5  19      164.28      176.05      7.02 o 
   9   5  19      225.30      212.43      7.96 o 
  11   5  19      474.29      498.67     15.24 o 
  13   5  19        1.75        6.26      5.46 o 
  15   5  19       12.95       14.22      6.55 o 
 -14   6  19       17.50       35.58      8.24 o 
 -12   6  19        1.90        9.51      5.74 o 
 -10   6  19       31.31       24.41      5.87 o 
  -8   6  19       73.06       89.12     14.39 o 
  -6   6  19      377.72      385.66     11.18 o 
  -4   6  19       30.19       33.58      4.29 o 
  -2   6  19        0.48        6.64      4.37 o 
   0   6  19       75.53       76.43      6.94 o 
   2   6  19       22.90       16.64      3.71 o 
   4   6  19       41.60       36.62      4.42 o 
   6   6  19       24.56       25.41      4.62 o 
   8   6  19        8.79        6.45      4.71 o 
  10   6  19       27.76       21.70      6.28 o 
  12   6  19       44.22       36.83      7.10 o 
 -11   7  19       16.50       27.85      9.03 o 
  -9   7  19       35.20       36.83      8.86 o 
  -7   7  19        5.16        8.11      7.30 o 
  -5   7  19      137.10      145.42      8.31 o 
  -3   7  19       33.55       24.47      6.89 o 
  -1   7  19       99.54       96.02     16.57 o 
   1   7  19        3.47       10.20      7.86 o 
   3   7  19       24.22       29.28      5.72 o 
   5   7  19        2.43       -3.01      6.95 o 
   7   7  19        5.97        1.88      6.99 o 
   9   7  19       97.38       68.63      8.64 o 
  -2   8  19        0.25        6.80      6.60 o 
   0   8  19      108.50      101.61     11.19 o 
   2   8  19      357.19      399.05     16.87 o 
 -20   0  20       34.51       50.25      9.89 o 
 -18   0  20       49.21       44.57      8.97 o 
 -16   0  20       28.68       29.55      6.64 o 
 -14   0  20      112.72      113.04      8.74 o 
 -12   0  20       17.76       16.46      4.60 o 
 -10   0  20       45.02       35.98      5.46 o 
  -8   0  20     3069.46     2955.02     33.49 o 
  -6   0  20     2096.74     1974.01     25.96 o 
  -4   0  20     1378.05     1384.91     13.62 o 
  -2   0  20     1217.28     1261.80     12.00 o 
   0   0  20      961.32     1044.43     11.41 o 
   2   0  20      350.93      303.00      4.89 o 
   4   0  20     1322.49     1395.45     16.08 o 
   6   0  20      312.42      336.17      8.47 o 
   8   0  20      122.44      144.54      6.66 o 
  10   0  20       12.10       13.98      4.35 o 
  12   0  20      131.06      137.50      9.10 o 
  14   0  20       41.58       33.40      6.34 o 
  16   0  20      234.48      224.10     16.83 o 
  18   0  20      141.88      137.29     12.07 o 
  20   0  20       59.30       50.45      9.48 o 
 -19   1  20      225.76      249.59     10.60 o 
 -17   1  20        0.19       14.23      4.57 o 
 -15   1  20      116.80      114.22      7.04 o 
 -13   1  20     1049.74     1005.28     15.67 o 
 -11   1  20        9.85        9.21      2.66 o 
  -9   1  20      132.64      136.89      6.44 o 
  -7   1  20        1.00        7.91      3.00 o 
  -5   1  20      112.09      117.37      2.83 o 
  -3   1  20      301.73      396.37      4.10 o 
  -1   1  20      368.09      401.67      4.85 o 
   1   1  20        0.05        1.52      0.90 o 
   3   1  20       73.79      107.84      2.72 o 
   5   1  20     1073.82     1108.27     10.60 o 
   7   1  20      856.58      854.41      9.74 o 
   9   1  20       17.36       16.35      2.74 o 
  11   1  20     1856.06     1898.68     23.09 o 
  13   1  20       75.76       68.08      5.27 o 
  15   1  20      319.09      297.93      8.83 o 
  17   1  20       49.98       50.10      6.03 o 
  19   1  20      177.24      180.99      9.75 o 
 -20   2  20       35.40       38.84      6.67 o 
 -18   2  20      148.62      161.60      8.89 o 
 -16   2  20     1220.70     1219.99     24.52 o 
 -14   2  20        0.83        6.75      3.60 o 
 -12   2  20      250.18      221.36      7.50 o 
 -10   2  20       82.15       78.01      4.94 o 
  -8   2  20        0.52        2.64      1.92 o 
  -6   2  20       14.62       24.91      1.94 o 
  -4   2  20      220.56      207.59      3.67 o 
  -2   2  20      233.48      220.47      3.62 o 
   0   2  20      107.43       94.67      2.43 o 
   2   2  20     3766.21     3552.13     20.56 o 
   4   2  20      924.02      889.31      8.88 o 
   6   2  20     1604.00     1465.79     14.84 o 
   8   2  20      589.00      476.34      9.22 o 
  10   2  20       23.03       28.36      3.64 o 
  12   2  20        3.09       10.35      3.28 o 
  14   2  20       15.08       15.92      3.75 o 
  16   2  20       24.37       19.96      5.09 o 
  18   2  20      127.55      122.34      9.23 o 
 -19   3  20        0.30        7.80      5.17 o 
 -17   3  20        4.88       22.79      5.16 o 
 -15   3  20        0.13        7.14      4.17 o 
 -13   3  20        0.00        9.69      3.90 o 
 -11   3  20       30.44       41.09      4.12 o 
  -9   3  20       60.10       73.82      5.26 o 
  -7   3  20        4.95        2.07      1.73 o 
  -5   3  20        0.53       34.90      2.62 o 
  -3   3  20       59.48      125.97      4.60 o 
  -1   3  20      113.16      132.72      3.05 o 
   1   3  20      505.31      539.53      6.29 o 
   3   3  20      124.71      130.48      4.12 o 
   5   3  20       89.56       77.01      3.36 o 
   7   3  20      102.23      120.58      5.04 o 
   9   3  20       16.08       18.94      3.00 o 
  11   3  20        1.18        4.79      3.07 o 
  13   3  20       29.90       34.76      4.59 o 
  15   3  20        1.84       11.80      5.58 o 
  17   3  20       10.00        9.42      5.73 o 
 -18   4  20      267.51      273.92     11.70 o 
 -16   4  20      638.06      665.16     21.93 o 
 -14   4  20        0.82       14.96      4.46 o 
 -12   4  20        1.67       10.40      4.16 o 
 -10   4  20        0.15       10.23      4.68 o 
  -8   4  20        1.18        6.22      3.02 o 
  -6   4  20       63.61       60.53      5.50 o 
  -4   4  20      233.19      237.71      6.86 o 
  -2   4  20      179.06      182.14      5.01 o 
   0   4  20      120.59      137.55      4.44 o 
   2   4  20      497.27      505.04      7.95 o 
   4   4  20      161.27      189.77      5.63 o 
   6   4  20      351.38      334.68      8.06 o 
   8   4  20      261.66      276.47      8.29 o 
  10   4  20      224.69      243.06      8.01 o 
  12   4  20       65.81       65.53      5.65 o 
  14   4  20       39.27       31.17      6.11 o 
  16   4  20       14.22       21.15      7.25 o 
 -15   5  20       42.97       38.16      6.65 o 
 -13   5  20      237.57      238.94     16.63 o 
 -11   5  20       91.72      103.67      8.28 o 
  -9   5  20       49.76       72.41     11.10 o 
  -7   5  20      187.40      193.24      6.78 o 
  -5   5  20       10.79       11.71      3.04 o 
  -3   5  20      112.80      117.44      5.97 o 
  -1   5  20      414.77      368.11     11.56 o 
   1   5  20       15.28       15.55      3.26 o 
   3   5  20       28.41       25.05      3.64 o 
   5   5  20      247.51      244.53      6.99 o 
   7   5  20      145.12      156.78      6.98 o 
   9   5  20       57.33       57.62      5.39 o 
  11   5  20      404.05      406.80     20.18 o 
  13   5  20        0.08        3.03      5.61 o 
  15   5  20       18.60       14.40      6.86 o 
 -14   6  20       72.99       66.94      9.86 o 
 -12   6  20        1.66        8.15      5.54 o 
 -10   6  20       61.69       55.39      7.55 o 
  -8   6  20      370.19      371.67     13.02 o 
  -6   6  20      428.30      428.08     10.14 o 
  -4   6  20      121.48      109.20      6.19 o 
  -2   6  20       64.47       53.37      8.12 o 
   0   6  20      133.76      122.92      8.25 o 
   2   6  20        0.82        5.53      3.34 o 
   4   6  20      110.99      104.99      6.01 o 
   6   6  20       67.46       69.80      6.04 o 
   8   6  20       18.34       13.63      5.11 o 
  10   6  20        0.01       10.14      5.88 o 
  12   6  20       30.40       26.11      6.80 o 
 -11   7  20        3.30       11.11     10.62 o 
  -9   7  20        1.43       11.14      7.54 o 
  -7   7  20       25.46       22.06      9.97 o 
  -5   7  20       33.56       42.98      5.90 o 
  -3   7  20        3.02       11.69      6.11 o 
  -1   7  20        3.00        7.94      6.10 o 
   1   7  20        5.15       12.76      6.17 o 
   3   7  20        0.01        4.14      4.78 o 
   5   7  20      140.87       98.52     12.23 o 
   7   7  20      118.41       92.39     19.62 o 
   9   7  20      106.87      103.67     13.03 o 
  -2   8  20        0.57       11.14     15.91 o 
   0   8  20      111.38      102.96     23.55 o 
   2   8  20      922.89      984.06     56.41 o 
 -19   1  21       46.08       69.79      7.17 o 
 -17   1  21      153.96      154.87      8.49 o 
 -15   1  21       44.30       39.61      5.58 o 
 -13   1  21        0.63       18.61      4.48 o 
 -11   1  21       72.21       66.10      4.82 o 
  -9   1  21      728.92      695.30      9.57 o 
  -7   1  21        5.98        3.94      1.74 o 
  -5   1  21      895.93      917.51      8.19 o 
  -3   1  21      156.57      159.37      2.73 o 
  -1   1  21      915.14      942.44      7.33 o 
   1   1  21       70.69       73.18      2.43 o 
   3   1  21       19.54       17.85      1.62 o 
   5   1  21     1232.02     1291.84     11.96 o 
   7   1  21        3.08        6.06      2.04 o 
   9   1  21       30.93       36.89      3.89 o 
  11   1  21       12.18       20.55      3.64 o 
  13   1  21       49.61       52.27      5.82 o 
  15   1  21      157.42      178.08      8.02 o 
  17   1  21      184.00      165.73      9.26 o 
  19   1  21      202.79      186.48     11.56 o 
 -20   2  21        1.57       10.25      5.58 o 
 -18   2  21      174.06      179.16      9.39 o 
 -16   2  21      779.84      887.76     17.22 o 
 -14   2  21      184.86      200.16      8.38 o 
 -12   2  21      152.08      147.82      6.80 o 
 -10   2  21       53.74       76.91      4.29 o 
  -8   2  21       48.53       57.15      3.51 o 
  -6   2  21      162.35      160.23      3.78 o 
  -4   2  21        3.34        5.86      1.48 o 
  -2   2  21       10.26        9.18      1.30 o 
   0   2  21      330.50      354.31      4.31 o 
   2   2  21     1631.68     1605.35     11.54 o 
   4   2  21     1434.25     1338.62     11.85 o 
   6   2  21       13.63       13.44      2.48 o 
   8   2  21      322.30      267.92      6.69 o 
  10   2  21      199.26      210.80      7.09 o 
  12   2  21      755.19      729.42     14.12 o 
  14   2  21        0.05        8.98      3.75 o 
  16   2  21      173.17      195.87     13.55 o 
  18   2  21       50.95       48.47      7.64 o 
 -19   3  21       71.83       62.63      7.29 o 
 -17   3  21      255.13      241.07     11.65 o 
 -15   3  21        8.80        2.99      4.31 o 
 -13   3  21       39.04       40.57      4.67 o 
 -11   3  21       10.90       11.20      3.13 o 
  -9   3  21      316.16      327.09      7.59 o 
  -7   3  21        1.12        3.00      1.95 o 
  -5   3  21     1316.12     1169.12     12.43 o 
  -3   3  21     3605.97     3334.01     26.48 o 
  -1   3  21        6.25        7.68      1.41 o 
   1   3  21      225.65      252.06      4.53 o 
   3   3  21      418.10      408.86      6.50 o 
   5   3  21      384.74      354.66      6.60 o 
   7   3  21       55.38       55.20      3.98 o 
   9   3  21      262.28      251.49      6.65 o 
  11   3  21       35.64       23.45      3.98 o 
  13   3  21      345.02      307.71      9.01 o 
  15   3  21      172.79      164.04     11.51 o 
  17   3  21       92.85       88.68      9.34 o 
 -18   4  21      127.78      171.36     16.88 o 
 -16   4  21      419.89      481.26     14.46 o 
 -14   4  21        3.00        5.12      4.69 o 
 -12   4  21       11.15       10.87      4.74 o 
 -10   4  21      117.06      125.98      7.01 o 
  -8   4  21        0.92        6.95      3.02 o 
  -6   4  21      103.66       77.88      4.42 o 
  -4   4  21       39.81       42.83      3.32 o 
  -2   4  21       71.59       78.28      3.90 o 
   0   4  21        0.12        3.91      1.86 o 
   2   4  21      466.91      486.48     11.05 o 
   4   4  21      641.27      642.63     13.89 o 
   6   4  21       12.11       13.01      3.13 o 
   8   4  21      621.22      568.22     11.76 o 
  10   4  21      329.21      339.05     13.43 o 
  12   4  21     1085.69     1169.81     19.37 o 
  14   4  21       49.88       51.85      7.49 o 
  16   4  21      171.86      149.34     11.97 o 
 -15   5  21       91.71       92.33      9.66 o 
 -13   5  21        5.68       17.70      5.70 o 
 -11   5  21        1.44        3.01      4.62 o 
  -9   5  21      145.01      139.54      8.38 o 
  -7   5  21      184.86      186.40      9.25 o 
  -5   5  21       79.04       96.23      7.39 o 
  -3   5  21      254.32      252.13      8.28 o 
  -1   5  21      450.39      444.16     12.89 o 
   1   5  21       34.55       34.79      4.04 o 
   3   5  21        5.33        7.62      2.93 o 
   5   5  21      159.29      179.48      8.27 o 
   7   5  21       18.27       20.13      4.03 o 
   9   5  21       85.72       77.11      6.55 o 
  11   5  21        0.00        3.28      4.58 o 
  13   5  21        7.74       14.88      6.13 o 
  15   5  21       50.19       46.40      8.58 o 
 -14   6  21        5.86       10.30      8.09 o 
 -12   6  21       48.47       55.51      7.64 o 
 -10   6  21       45.35       50.83      7.39 o 
  -8   6  21       34.50       53.62      9.56 o 
  -6   6  21       71.38       91.64     12.48 o 
  -4   6  21       34.84       43.29      5.15 o 
  -2   6  21      121.52      114.54     11.88 o 
   0   6  21      151.15      149.72      9.58 o 
   2   6  21        5.46        6.85      3.71 o 
   4   6  21       14.43       11.96      3.59 o 
   6   6  21        5.68       10.19      4.95 o 
   8   6  21        7.04        9.31      5.18 o 
  10   6  21        5.14        6.20      6.10 o 
  12   6  21        5.20       14.16      6.43 o 
  -9   7  21       55.09       63.47     10.68 o 
  -7   7  21       18.29       16.79      8.46 o 
  -5   7  21       44.68       43.61     12.29 o 
  -3   7  21       46.16       46.98      8.19 o 
  -1   7  21       31.69       19.78      6.88 o 
   1   7  21        5.01       15.30      6.54 o 
   3   7  21       30.74       23.16      6.64 o 
   5   7  21      199.80      160.94     36.19 o 
   7   7  21       21.68       25.54     13.52 o 
   9   7  21       67.60       53.48      8.41 o 
  -2   8  21        8.80       44.16     19.65 o 
   0   8  21       42.71       85.45     23.79 o 
 -20   0  22       83.21       96.96     12.13 o 
 -18   0  22       45.49       45.85      9.54 o 
 -16   0  22      155.53      154.54     20.68 o 
 -14   0  22        0.42        4.57      8.47 o 
 -12   0  22      958.32      967.43     22.90 o 
 -10   0  22       42.63       55.08      5.40 o 
  -8   0  22    11013.39    10547.23    129.34 o 
  -6   0  22    14534.41    14116.80    119.60 o 
  -4   0  22      414.96      426.27      6.58 o 
  -2   0  22      119.09      134.21      3.57 o 
   0   0  22       95.97      102.75      3.36 o 
   2   0  22       69.95      104.73      3.58 o 
   4   0  22      275.02      254.32      6.79 o 
   6   0  22      236.76      211.37      7.00 o 
   8   0  22       62.81       68.23      9.46 o 
  10   0  22       92.22       94.99      8.06 o 
  12   0  22       31.09       28.66      6.07 o 
  14   0  22      116.57      134.15     10.41 o 
  16   0  22        9.92        8.32      6.72 o 
  18   0  22        0.26       -0.97      6.68 o 
 -19   1  22       37.43       50.91      6.95 o 
 -17   1  22       94.47      136.56      8.58 o 
 -15   1  22        2.04       12.62      3.95 o 
 -13   1  22      257.48      254.33      7.95 o 
 -11   1  22      220.40      196.77      7.01 o 
  -9   1  22      836.03      819.14     10.69 o 
  -7   1  22      177.67      168.45      4.76 o 
  -5   1  22       33.16       42.40      2.13 o 
  -3   1  22      186.68      203.39      3.13 o 
  -1   1  22      350.22      389.82      4.37 o 
   1   1  22        2.67        4.61      1.14 o 
   3   1  22       29.81       33.35      2.00 o 
   5   1  22     1403.87     1477.80     13.34 o 
   7   1  22     1201.79     1130.87     14.79 o 
   9   1  22      392.19      360.75      8.75 o 
  11   1  22       42.28       54.84      4.98 o 
  13   1  22       13.17       22.58      4.15 o 
  15   1  22       50.51       62.32      5.67 o 
  17   1  22        9.44        8.74      4.87 o 
  19   1  22       35.93       36.99      6.38 o 
 -20   2  22       10.68       30.16      6.48 o 
 -18   2  22      212.49      226.57     15.07 o 
 -16   2  22      103.39      135.30     11.90 o 
 -14   2  22       47.72       47.13      5.36 o 
 -12   2  22      165.75      175.43      7.49 o 
 -10   2  22        7.13        7.42      2.31 o 
  -8   2  22       58.06       58.90      3.66 o 
  -6   2  22       18.08       26.12      2.19 o 
  -4   2  22      345.57      246.74      4.69 o 
  -2   2  22       92.72       87.82      2.57 o 
   0   2  22     1092.75     1018.64      8.45 o 
   2   2  22     1618.63     1584.45     13.19 o 
   4   2  22      570.01      561.99      7.31 o 
   6   2  22       11.71        7.58      2.44 o 
   8   2  22       42.19       29.69      3.49 o 
  10   2  22      118.41      119.42      6.72 o 
  12   2  22     1251.55     1216.32     18.49 o 
  14   2  22      462.10      411.87     11.03 o 
  16   2  22      158.12      153.48      9.11 o 
  18   2  22       90.15       76.12      9.84 o 
 -19   3  22        0.78        8.46      5.66 o 
 -17   3  22       30.65       65.45      6.88 o 
 -15   3  22       45.47       46.67      5.89 o 
 -13   3  22       32.25       31.60      4.48 o 
 -11   3  22       23.27       43.02      5.82 o 
  -9   3  22        3.90       10.43      2.87 o 
  -7   3  22       38.45       53.51      3.44 o 
  -5   3  22       44.77       48.03      3.33 o 
  -3   3  22       24.25       34.46      3.53 o 
  -1   3  22      123.82      117.33      3.76 o 
   1   3  22      147.99      165.90      4.39 o 
   3   3  22       74.34       84.31      3.57 o 
   5   3  22        8.63        9.69      2.51 o 
   7   3  22       18.17       20.42      3.20 o 
   9   3  22        0.03        6.21      2.83 o 
  11   3  22        0.55        3.89      3.25 o 
  13   3  22       26.38       21.36      5.83 o 
  15   3  22        0.10        3.70      4.65 o 
  17   3  22        3.72        9.24      6.13 o 
 -18   4  22        1.02       18.36      6.78 o 
 -16   4  22       35.19       50.01      7.22 o 
 -14   4  22        6.49        5.69      4.98 o 
 -12   4  22       21.01       25.24      5.40 o 
 -10   4  22      187.16      194.85      8.97 o 
  -8   4  22        3.50        5.31      3.00 o 
  -6   4  22        0.02        0.98      2.31 o 
  -4   4  22       12.45       11.05      2.54 o 
  -2   4  22        2.67        4.45      2.15 o 
   0   4  22      394.17      406.94      7.40 o 
   2   4  22     1128.57     1158.15     13.27 o 
   4   4  22       37.85       39.42      3.43 o 
   6   4  22       75.55       86.55      5.94 o 
   8   4  22        0.19        2.87      3.31 o 
  10   4  22      466.08      451.28     11.03 o 
  12   4  22     1367.59     1359.25     26.00 o 
  14   4  22      129.01      118.60     11.15 o 
  16   4  22       74.10       92.92     10.56 o 
 -15   5  22        0.02        9.10      5.99 o 
 -13   5  22      260.59      263.48     18.49 o 
 -11   5  22       51.59       48.45      6.71 o 
  -9   5  22      198.65      217.27     10.98 o 
  -7   5  22       59.80       58.14      4.80 o 
  -5   5  22        6.04        7.80      2.79 o 
  -3   5  22        0.00        6.47      3.15 o 
  -1   5  22      376.20      394.31     13.69 o 
   1   5  22       56.69       61.03      4.56 o 
   3   5  22       38.20       37.29      4.53 o 
   5   5  22      535.19      531.46      9.83 o 
   7   5  22      120.13      117.79      6.51 o 
   9   5  22      164.24      166.92      9.76 o 
  11   5  22        0.14        0.66      4.64 o 
  13   5  22        0.04        1.92      5.78 o 
  15   5  22        3.66        7.17      8.26 o 
 -12   6  22      246.55      255.24     12.77 o 
 -10   6  22        2.57        6.88      5.36 o 
  -8   6  22     2004.17     1995.95     41.73 o 
  -6   6  22     2476.40     2506.34     36.36 o 
  -4   6  22        0.78        3.97      3.81 o 
  -2   6  22        9.44        8.27      4.68 o 
   0   6  22       92.87       80.83      7.83 o 
   2   6  22       26.23       24.20      4.22 o 
   4   6  22       29.78       34.58      5.27 o 
   6   6  22       47.31       36.90      5.98 o 
   8   6  22        3.81        4.09      4.94 o 
  10   6  22       12.97        5.17      5.83 o 
  12   6  22        6.84       11.38      6.58 o 
  -9   7  22       94.59       88.68     11.71 o 
  -7   7  22       74.31       68.42     10.86 o 
  -5   7  22        8.78       11.28      7.23 o 
  -3   7  22       32.84       28.87      7.29 o 
  -1   7  22        7.63        7.65      6.07 o 
   1   7  22        2.35        8.27      6.22 o 
   3   7  22       15.75       27.91      7.05 o 
   5   7  22      182.63      153.41     19.34 o 
   7   7  22      554.30      501.07     30.47 o 
   9   7  22       45.67       52.79     11.11 o 
 -19   1  23      133.73      110.14      8.93 o 
 -17   1  23       25.06       39.01      6.02 o 
 -15   1  23       19.21       18.83      4.30 o 
 -13   1  23      210.69      210.68      7.73 o 
 -11   1  23       49.01       46.68      4.49 o 
  -9   1  23       42.32       56.82      3.59 o 
  -7   1  23      200.41      203.55      4.90 o 
  -5   1  23      121.20       97.16      3.26 o 
  -3   1  23      390.90      419.96      4.63 o 
  -1   1  23       40.64       54.30      2.30 o 
   1   1  23      429.76      424.76      4.91 o 
   3   1  23        0.06        2.59      1.33 o 
   5   1  23      143.55      167.79      4.24 o 
   7   1  23       16.78       13.37      2.60 o 
   9   1  23      986.20      887.93     14.45 o 
  11   1  23       40.94       37.96      4.67 o 
  13   1  23      149.18      173.22      7.89 o 
  15   1  23      175.25      176.91      8.38 o 
  17   1  23       30.41       23.69      5.64 o 
  19   1  23        6.09        3.48      5.04 o 
 -18   2  23       74.60      109.00      9.01 o 
 -16   2  23      259.70      273.65     11.87 o 
 -14   2  23       15.23       14.30      4.88 o 
 -12   2  23      119.83      113.08      6.59 o 
 -10   2  23        2.75        1.20      2.28 o 
  -8   2  23        2.27        5.75      2.28 o 
  -6   2  23      257.77      276.49      5.59 o 
  -4   2  23      258.18      163.01      4.27 o 
  -2   2  23      629.87      532.66      6.02 o 
   0   2  23      505.01      465.20      5.95 o 
   2   2  23     5165.89     4851.88     32.00 o 
   4   2  23      111.89      100.67      3.54 o 
   6   2  23        2.90        5.37      2.51 o 
   8   2  23        3.50        4.76      2.73 o 
  10   2  23      130.40      143.07      7.96 o 
  12   2  23       59.22       79.10      6.03 o 
  14   2  23       29.95       28.38      4.29 o 
  16   2  23       57.02       51.80      6.53 o 
  18   2  23       95.65      107.66     10.21 o 
 -19   3  23       10.33       16.85      6.02 o 
 -17   3  23      269.44      264.82     10.86 o 
 -15   3  23     1286.87     1240.74     21.89 o 
 -13   3  23      105.63      119.46     10.65 o 
 -11   3  23     2074.03     2039.29     22.96 o 
  -9   3  23     1133.65     1149.61     17.93 o 
  -7   3  23      132.74      139.73      6.94 o 
  -5   3  23      114.23      123.24      4.58 o 
  -3   3  23       16.72       15.55      2.36 o 
  -1   3  23     1523.51     1457.85     13.02 o 
   1   3  23      658.78      660.40      8.33 o 
   3   3  23       50.91       62.16      3.48 o 
   5   3  23        0.06        2.10      2.10 o 
   7   3  23        0.27       -1.08      2.43 o 
   9   3  23        2.55        4.02      2.94 o 
  11   3  23       13.33       11.98      3.50 o 
  13   3  23        7.72        7.58      4.43 o 
  15   3  23       20.04       21.65      5.68 o 
  17   3  23      196.79      185.97     12.86 o 
 -16   4  23       79.20       85.94      8.89 o 
 -14   4  23      140.88      124.19      9.01 o 
 -12   4  23      125.90      132.82     13.96 o 
 -10   4  23       99.40       98.38     11.79 o 
  -8   4  23        0.04        2.13      3.19 o 
  -6   4  23       82.70       83.72      5.11 o 
  -4   4  23      185.53      184.23      5.48 o 
  -2   4  23      244.45      233.67      7.10 o 
   0   4  23       38.89       48.87      3.26 o 
   2   4  23     3399.62     3343.70     28.03 o 
   4   4  23      140.95      134.07      6.05 o 
   6   4  23      206.58      210.80      7.75 o 
   8   4  23        2.66        5.72      3.52 o 
  10   4  23      267.00      261.01     10.71 o 
  12   4  23      183.56      206.05      9.20 o 
  14   4  23        0.23        4.77      9.94 o 
  16   4  23      119.10      107.15     11.29 o 
 -15   5  23       13.55       12.37      5.98 o 
 -13   5  23      136.62      180.68     17.96 o 
 -11   5  23        2.50        8.86      5.18 o 
  -9   5  23       13.46       29.58      6.05 o 
  -7   5  23      391.95      388.33      9.34 o 
  -5   5  23        2.78        4.55      2.80 o 
  -3   5  23      234.54      238.06      7.95 o 
  -1   5  23       15.88       22.93      4.93 o 
   1   5  23      301.73      302.80      7.71 o 
   3   5  23        5.69        6.10      2.64 o 
   5   5  23        0.01        5.73      2.92 o 
   7   5  23       50.13       40.62      4.94 o 
   9   5  23      110.59      105.66      7.98 o 
  11   5  23        0.71        0.81      4.75 o 
  13   5  23      124.80      120.92     10.20 o 
 -12   6  23       18.41       33.68      9.75 o 
 -10   6  23       74.07       67.97      8.16 o 
  -8   6  23       68.47      136.25     24.41 o 
  -6   6  23      307.02      403.34     27.05 o 
  -4   6  23      146.73      135.27     10.47 o 
  -2   6  23      275.65      260.54     11.48 o 
   0   6  23       23.42       18.08      5.59 o 
   2   6  23       41.27       38.41      5.18 o 
   4   6  23        5.45        7.81      4.16 o 
   6   6  23        4.14        8.94      5.00 o 
   8   6  23        0.00        2.65      5.49 o 
  10   6  23        3.68        4.47      6.15 o 
  12   6  23       26.83       19.02      8.75 o 
  -9   7  23        0.43       10.20      7.92 o 
  -7   7  23       10.14       18.20      8.32 o 
  -5   7  23        0.29        7.23      5.96 o 
  -3   7  23        3.83        8.94      6.52 o 
  -1   7  23        2.91        3.88      5.73 o 
   1   7  23        0.18        4.56      6.07 o 
   3   7  23       15.43       26.33     10.78 o 
   5   7  23       71.09       45.76     10.12 o 
   7   7  23        6.28       22.47      9.20 o 
 -20   0  24       90.50       89.92     12.31 o 
 -18   0  24      166.94      140.84     13.69 o 
 -16   0  24      100.23       77.94      9.14 o 
 -14   0  24      774.77      778.32     40.77 o 
 -12   0  24      833.81      870.47     21.31 o 
 -10   0  24       96.52       84.80      8.31 o 
  -8   0  24      428.63      436.29     10.09 o 
  -6   0  24       11.28       22.56      3.53 o 
  -4   0  24     1358.11     1381.70     15.43 o 
  -2   0  24      111.49      127.05      3.94 o 
   0   0  24     1280.34     1254.07     14.31 o 
   2   0  24       91.26      105.43      4.39 o 
   4   0  24        0.19        3.55      2.21 o 
   6   0  24       55.89       65.62      6.70 o 
   8   0  24       11.70       10.73      4.49 o 
  10   0  24        4.98       10.94      4.88 o 
  12   0  24       21.82       20.56      5.81 o 
  14   0  24        2.17        0.58      5.13 o 
  16   0  24        0.09        5.56      6.98 o 
  18   0  24      153.38      118.72     16.87 o 
 -19   1  24      104.53      110.32      9.09 o 
 -17   1  24        2.97       10.72      4.72 o 
 -15   1  24       59.75       62.93      6.24 o 
 -13   1  24        8.81       14.07      3.73 o 
 -11   1  24        1.69        7.51      3.25 o 
  -9   1  24        3.13        9.86      2.48 o 
  -7   1  24     1240.69     1240.29     13.09 o 
  -5   1  24      172.70      180.76      3.85 o 
  -3   1  24       24.37       36.02      2.06 o 
  -1   1  24     2420.10     2375.89     17.08 o 
   1   1  24       17.56       22.58      1.80 o 
   3   1  24      158.40      158.68      3.57 o 
   5   1  24       27.36       33.76      4.31 o 
   7   1  24        7.75        5.93      2.43 o 
   9   1  24        6.37        7.13      3.11 o 
  11   1  24        0.09        6.40      3.44 o 
  13   1  24       10.06        7.90      3.87 o 
  15   1  24      102.29      114.71      7.79 o 
  17   1  24        0.12       -0.04      4.54 o 
  19   1  24        7.43        8.36      5.98 o 
 -18   2  24      128.18      130.95      8.95 o 
 -16   2  24      334.43      322.34     11.00 o 
 -14   2  24        5.32        8.38      4.24 o 
 -12   2  24       63.61       68.93      5.52 o 
 -10   2  24       23.68       27.78      3.18 o 
  -8   2  24       25.10       18.56      2.84 o 
  -6   2  24        0.20        2.43      1.74 o 
  -4   2  24        1.17        2.52      1.69 o 
  -2   2  24      393.76      311.67      6.27 o 
   0   2  24      132.24      136.35      3.38 o 
   2   2  24     1497.21     1466.51     13.36 o 
   4   2  24      315.30      301.59      6.40 o 
   6   2  24      102.84      103.55      5.05 o 
   8   2  24      127.21      128.80      5.78 o 
  10   2  24     1456.46     1441.82     23.19 o 
  12   2  24      384.89      379.63     11.67 o 
  14   2  24       18.95       24.15      5.16 o 
  16   2  24        0.33       -0.64      5.39 o 
  18   2  24       14.02       14.57      6.69 o 
 -17   3  24        2.95       44.29      6.57 o 
 -15   3  24       39.31       91.04     13.86 o 
 -13   3  24        0.00       13.34      3.97 o 
 -11   3  24        3.08       20.91      4.58 o 
  -9   3  24       55.01       54.77      6.71 o 
  -7   3  24        7.08       11.53      3.60 o 
  -5   3  24        2.30        5.70      2.13 o 
  -3   3  24       13.45       17.64      2.56 o 
  -1   3  24        0.00        4.66      1.73 o 
   1   3  24        6.88        9.71      2.05 o 
   3   3  24       48.23       44.34      3.33 o 
   5   3  24        9.12       10.14      3.08 o 
   7   3  24       14.36       15.71      4.17 o 
   9   3  24        0.08        6.95      3.00 o 
  11   3  24        0.34        1.40      3.21 o 
  13   3  24       87.18       77.31      8.75 o 
  15   3  24        5.27        1.65      5.92 o 
  17   3  24       46.04       55.89      8.82 o 
 -16   4  24        7.07       13.21      6.04 o 
 -14   4  24        2.04       13.33      5.78 o 
 -12   4  24       76.89       81.60      7.70 o 
 -10   4  24       45.57       37.91      5.00 o 
  -8   4  24       42.62       55.63      5.32 o 
  -6   4  24        3.58        8.05      2.90 o 
  -4   4  24      135.60      131.28      5.20 o 
  -2   4  24       77.70       76.74      4.27 o 
   0   4  24        1.07        5.45      2.09 o 
   2   4  24      898.16      907.79     11.70 o 
   4   4  24     1111.51     1106.30     13.45 o 
   6   4  24      166.86      179.74      8.74 o 
   8   4  24       11.35       10.85      3.76 o 
  10   4  24      643.94      663.41     18.76 o 
  12   4  24       66.74       85.30      8.08 o 
  14   4  24        1.62        4.53      5.88 o 
  16   4  24        0.84       -2.93      6.48 o 
 -15   5  24       20.16       14.70      6.32 o 
 -13   5  24        0.02       18.66      8.28 o 
 -11   5  24        0.20        6.29      4.97 o 
  -9   5  24        0.01        6.85      4.43 o 
  -7   5  24     1202.27     1239.19     17.80 o 
  -5   5  24      157.60      170.02      8.89 o 
  -3   5  24      240.63      273.00      8.43 o 
  -1   5  24      469.45      466.01     14.03 o 
   1   5  24        0.23        5.53      3.34 o 
   3   5  24       11.93       10.54      2.95 o 
   5   5  24      128.77      115.62      6.22 o 
   7   5  24        0.03        1.41      3.60 o 
   9   5  24       11.26       10.38      4.93 o 
  11   5  24       11.90       12.42      6.03 o 
  13   5  24        0.14        3.50      6.07 o 
 -12   6  24      176.43      172.46     11.71 o 
 -10   6  24        4.10        8.05      5.90 o 
  -8   6  24      115.57      112.21     12.20 o 
  -6   6  24       29.83       41.06      8.54 o 
  -4   6  24      105.84      106.33      8.76 o 
  -2   6  24        5.84        5.16      4.69 o 
   0   6  24       96.53      109.80     20.44 o 
   2   6  24       26.01       27.03      8.20 o 
   4   6  24        0.07        3.08      4.21 o 
   6   6  24       40.30       28.42      5.96 o 
   8   6  24        9.98        8.72      5.77 o 
  10   6  24        0.05       -1.73      5.64 o 
  12   6  24        2.30       12.74      8.13 o 
  -9   7  24        3.00        7.04      8.00 o 
  -7   7  24       63.90       49.93     10.14 o 
  -5   7  24        0.06        9.68      6.23 o 
  -3   7  24        6.88       10.20      6.81 o 
  -1   7  24      237.35      237.60     14.39 o 
   1   7  24       47.84       50.95      8.51 o 
   3   7  24        3.11        7.66      6.59 o 
   5   7  24       88.25       57.38     11.20 o 
   7   7  24        2.01       23.13      9.37 o 
 -19   1  25        5.36       24.34      6.36 o 
 -17   1  25        1.12        4.06      4.79 o 
 -15   1  25        0.12        6.48      4.02 o 
 -13   1  25       35.72       38.60      5.01 o 
 -11   1  25        9.30       11.40      3.47 o 
  -9   1  25       54.17       53.27      3.76 o 
  -7   1  25      114.54      139.33      4.67 o 
  -5   1  25     1566.74     1574.00     13.74 o 
  -3   1  25      224.48      245.84      4.34 o 
  -1   1  25     1400.12     1420.76     15.10 o 
   1   1  25      764.99      800.75      8.38 o 
   3   1  25      991.62      972.55      9.66 o 
   5   1  25       45.30       53.43      6.05 o 
   7   1  25      565.97      497.84      8.97 o 
   9   1  25       29.18       30.66      4.23 o 
  11   1  25       84.91       87.41      6.18 o 
  13   1  25        4.77        1.39      3.76 o 
  15   1  25       59.71       64.56      9.46 o 
  17   1  25       13.88       11.34      5.08 o 
 -18   2  25      106.79      123.26      9.09 o 
 -16   2  25       15.71       49.13      6.30 o 
 -14   2  25        0.90        3.72      3.73 o 
 -12   2  25       49.61       56.25      5.47 o 
 -10   2  25      693.92      684.86     11.96 o 
  -8   2  25        4.46        6.03      2.55 o 
  -6   2  25       46.49       27.25      3.78 o 
  -4   2  25       31.64       12.31      2.15 o 
  -2   2  25      108.66       85.08      3.79 o 
   0   2  25        5.60        8.90      1.63 o 
   2   2  25      443.73      459.10      6.65 o 
   4   2  25       30.33       35.57      3.13 o 
   6   2  25      900.52      890.84     13.01 o 
   8   2  25       10.78       15.43      3.35 o 
  10   2  25      305.62      333.50     13.64 o 
  12   2  25     1032.74      975.28     17.13 o 
  14   2  25        0.33        5.67      4.63 o 
  16   2  25       30.82       31.63      7.45 o 
  18   2  25       19.37       23.31      7.15 o 
 -17   3  25     1666.50     1642.46     36.95 o 
 -15   3  25      573.57      570.24     14.71 o 
 -13   3  25      392.00      342.71     13.34 o 
 -11   3  25       64.08       63.91      4.90 o 
  -9   3  25        8.41        8.64      3.41 o 
  -7   3  25       48.64       36.52      4.68 o 
  -5   3  25      168.98      150.36      5.94 o 
  -3   3  25      450.07      444.17      7.75 o 
  -1   3  25       59.38       71.67      5.12 o 
   1   3  25       64.09       58.69      3.31 o 
   3   3  25      140.98      146.85      5.09 o 
   5   3  25       81.47       78.79      5.25 o 
   7   3  25       15.08       16.91      3.70 o 
   9   3  25      237.33      242.39      7.41 o 
  11   3  25       28.62       37.27      4.67 o 
  13   3  25       11.94       15.39      5.46 o 
  15   3  25        0.14        5.21      6.72 o 
  17   3  25      275.51      243.41     24.28 o 
 -16   4  25      139.22      157.79     10.86 o 
 -14   4  25        0.97        4.36      4.94 o 
 -12   4  25       27.97       26.47      5.75 o 
 -10   4  25       77.95       79.22      7.41 o 
  -8   4  25       49.11       59.07      5.62 o 
  -6   4  25       32.24       32.70      3.89 o 
  -4   4  25       11.61       13.39      2.90 o 
  -2   4  25       17.08       13.64      3.76 o 
   0   4  25      156.67      157.31      7.15 o 
   2   4  25       73.83       82.21      4.30 o 
   4   4  25      282.24      274.26      7.96 o 
   6   4  25      709.80      734.35     19.06 o 
   8   4  25       69.55       74.98      6.89 o 
  10   4  25      259.33      272.28      9.67 o 
  12   4  25      288.15      317.45     24.06 o 
  14   4  25        8.16       10.29      8.17 o 
  16   4  25        0.79       -0.63      7.29 o 
 -15   5  25        3.12       12.21      7.89 o 
 -13   5  25        1.02        9.04      5.41 o 
 -11   5  25        4.57       14.72      5.80 o 
  -9   5  25       32.89       31.52      5.59 o 
  -7   5  25      419.16      435.07     12.76 o 
  -5   5  25      995.32     1007.38     21.31 o 
  -3   5  25      152.42      178.65      9.97 o 
  -1   5  25      401.67      407.23     12.93 o 
   1   5  25       71.12       62.86      5.38 o 
   3   5  25       14.56       13.31      3.13 o 
   5   5  25        5.21        9.14      3.72 o 
   7   5  25      118.81      121.32      6.89 o 
   9   5  25        2.25        7.87      4.95 o 
  11   5  25        1.97        1.28      5.52 o 
  13   5  25        8.40        6.21      7.07 o 
 -12   6  25       20.41       41.23      7.83 o 
 -10   6  25        1.94        5.12      5.94 o 
  -8   6  25      446.05      437.17     14.43 o 
  -6   6  25       29.83       27.07      5.03 o 
  -4   6  25       84.25       76.67     18.39 o 
  -2   6  25       29.46       25.84      6.64 o 
   0   6  25       87.27       77.74     10.58 o 
   2   6  25        2.19        5.95      5.16 o 
   4   6  25       52.98       44.26      6.60 o 
   6   6  25       60.71       62.74      8.15 o 
   8   6  25       29.49       29.90      6.71 o 
  10   6  25       22.16       20.52      7.97 o 
  -7   7  25        5.21       -3.75      7.74 o 
  -5   7  25       58.93       52.79      8.34 o 
  -3   7  25        2.87        3.56      6.53 o 
  -1   7  25      112.72       91.78     10.30 o 
   1   7  25      610.59      611.22     19.91 o 
   3   7  25      482.73      465.98     17.18 o 
   5   7  25        0.37        3.99      8.30 o 
   7   7  25       55.96       27.42      9.85 o 
 -18   0  26       32.03       42.19     10.57 o 
 -16   0  26      123.99      129.39     11.25 o 
 -14   0  26       49.10       56.38      9.16 o 
 -12   0  26     1305.55     1223.20     26.97 o 
 -10   0  26      228.88      209.93     11.55 o 
  -8   0  26      355.80      332.36     10.51 o 
  -6   0  26        0.31        1.04      2.75 o 
  -4   0  26        6.10        9.53      2.29 o 
  -2   0  26      668.54      724.04     12.07 o 
   0   0  26      111.89      119.61      4.98 o 
   2   0  26       25.28       21.62      2.67 o 
   4   0  26       27.12       24.92      4.55 o 
   6   0  26     1316.63     1356.54     22.23 o 
   8   0  26      167.95      169.61     10.55 o 
  10   0  26       15.53       16.90      5.93 o 
  12   0  26      154.60      161.58     13.63 o 
  14   0  26      244.62      243.61     13.94 o 
  16   0  26      701.92      655.13     55.22 o 
  18   0  26        4.43       -0.93      7.39 o 
 -19   1  26       88.46       96.36     10.92 o 
 -17   1  26       15.13       26.83      6.12 o 
 -15   1  26       30.19       27.26      5.16 o 
 -13   1  26       29.03       33.38      4.94 o 
 -11   1  26       26.25       22.85      4.24 o 
  -9   1  26      108.68      120.49      5.39 o 
  -7   1  26      269.81      275.18      5.92 o 
  -5   1  26      411.20      408.32      6.71 o 
  -3   1  26       71.03       87.86      3.24 o 
  -1   1  26       47.10       59.80      2.81 o 
   1   1  26       26.76       29.04      2.04 o 
   3   1  26     3330.93     3307.84     25.04 o 
   5   1  26        6.45       10.28      2.55 o 
   7   1  26      882.33      840.85     18.38 o 
   9   1  26      549.47      500.36     11.18 o 
  11   1  26       54.49       60.16      5.59 o 
  13   1  26       21.14       22.79      4.74 o 
  15   1  26       12.98        6.23      4.90 o 
  17   1  26       29.86       22.09      5.90 o 
 -18   2  26       68.83       87.36      8.36 o 
 -16   2  26       14.64       20.37      5.59 o 
 -14   2  26       83.84       88.83      8.29 o 
 -12   2  26      292.63      255.83      7.93 o 
 -10   2  26      125.22      161.27      7.70 o 
  -8   2  26      337.67      341.36      8.26 o 
  -6   2  26        2.48        7.38      2.35 o 
  -4   2  26      359.09      251.17      5.65 o 
  -2   2  26       61.23       41.98      2.47 o 
   0   2  26       37.92       47.16      2.50 o 
   2   2  26        0.16        1.18      1.85 o 
   4   2  26      297.48      304.37      6.91 o 
   6   2  26       71.22       63.66      6.61 o 
   8   2  26      505.65      503.30     10.51 o 
  10   2  26        0.61        4.59      3.90 o 
  12   2  26      578.12      565.21     13.06 o 
  14   2  26        1.05        5.91      4.65 o 
  16   2  26        2.30        2.54      5.94 o 
 -17   3  26       11.21      112.80     33.62 o 
 -15   3  26       12.08       76.87     11.42 o 
 -13   3  26        1.81       21.23      4.50 o 
 -11   3  26      119.64      106.72      8.05 o 
  -9   3  26        0.61        6.16      3.50 o 
  -7   3  26       19.05       32.83      5.08 o 
  -5   3  26       11.18        9.05      2.49 o 
  -3   3  26        0.00        5.32      2.31 o 
  -1   3  26        0.29        0.39      1.81 o 
   1   3  26        9.74        6.71      2.37 o 
   3   3  26       16.84       13.82      2.62 o 
   5   3  26        5.48        3.54      2.95 o 
   7   3  26       18.35       18.45      3.91 o 
   9   3  26        1.22        4.96      3.16 o 
  11   3  26      190.84      238.39     10.10 o 
  13   3  26        2.72       38.12      6.50 o 
  15   3  26       24.87       18.00      7.39 o 
  17   3  26        1.65       19.92      7.28 o 
 -16   4  26        0.00       14.02      6.25 o 
 -14   4  26       66.10       66.73      7.85 o 
 -12   4  26       85.61       90.71      8.64 o 
 -10   4  26       65.69       76.73      8.67 o 
  -8   4  26      125.16      134.02      7.47 o 
  -6   4  26        0.33        4.56      2.77 o 
  -4   4  26      280.98      261.47      6.85 o 
  -2   4  26        9.19        8.51      3.54 o 
   0   4  26      466.65      493.21     11.20 o 
   2   4  26       71.79       73.35      4.16 o 
   4   4  26        9.45       13.86      2.94 o 
   6   4  26        8.09       10.47      3.46 o 
   8   4  26       15.32       23.50      4.80 o 
  10   4  26       58.38       49.63      6.47 o 
  12   4  26      157.25      149.74     11.23 o 
  14   4  26        0.35        1.44      7.45 o 
 -15   5  26       10.19       12.71      8.43 o 
 -13   5  26       37.75       34.37      6.85 o 
 -11   5  26        3.45        1.61      4.94 o 
  -9   5  26      232.37      214.02     12.29 o 
  -7   5  26       99.43      125.92      7.85 o 
  -5   5  26      195.96      182.24      6.85 o 
  -3   5  26       23.29       27.16      4.97 o 
  -1   5  26       19.99       15.61      4.88 o 
   1   5  26      113.31      112.82      7.73 o 
   3   5  26      363.44      341.55     10.06 o 
   5   5  26        1.47       12.25      3.82 o 
   7   5  26      139.20      138.58      8.30 o 
   9   5  26      253.40      246.63     15.26 o 
  11   5  26       11.49       15.34      6.34 o 
  13   5  26        7.36        6.34      7.18 o 
 -12   6  26      281.56      242.49     16.38 o 
 -10   6  26        9.55       11.23      6.24 o 
  -8   6  26       42.65       40.90      6.89 o 
  -6   6  26       47.08       46.39      5.62 o 
  -4   6  26        3.87        8.98      5.83 o 
  -2   6  26       24.21       35.95      7.45 o 
   0   6  26        4.46       18.25      6.72 o 
   2   6  26        0.12        0.33      4.99 o 
   4   6  26       42.65       37.73      6.33 o 
   6   6  26      223.45      201.10     14.48 o 
   8   6  26       30.29       28.14      6.87 o 
  10   6  26       25.30       26.21      7.31 o 
  -5   7  26       66.15       53.53      8.70 o 
  -3   7  26       26.84       21.04      7.45 o 
  -1   7  26       25.59       25.60      7.74 o 
   1   7  26       21.78       44.61     10.55 o 
   3   7  26      880.10      887.37     40.04 o 
   5   7  26        2.65        1.13      8.41 o 
 -19   1  27       27.99       39.41      7.60 o 
 -17   1  27       41.76       53.70      6.98 o 
 -15   1  27        1.87        6.85      4.46 o 
 -13   1  27       78.65       68.95      5.95 o 
 -11   1  27       92.47       95.40      6.35 o 
  -9   1  27      363.28      369.15      9.34 o 
  -7   1  27     3137.52     3133.90     36.50 o 
  -5   1  27      432.72      416.18      7.46 o 
  -3   1  27      170.93      170.44      3.92 o 
  -1   1  27        3.35        5.41      1.68 o 
   1   1  27      195.58      190.31      4.10 o 
   3   1  27     1001.44     1095.38     11.82 o 
   5   1  27     1321.20     1312.49     15.82 o 
   7   1  27       23.29       30.05      3.72 o 
   9   1  27      267.16      236.14      8.29 o 
  11   1  27        4.92        7.29      3.86 o 
  13   1  27        2.99       -1.14      3.88 o 
  15   1  27        5.25        7.45      5.05 o 
  17   1  27       10.47        6.17      5.35 o 
 -18   2  27      138.35      152.69     10.19 o 
 -16   2  27      284.61      300.42     12.68 o 
 -14   2  27       10.87       21.74      4.96 o 
 -12   2  27        6.66       19.66      3.92 o 
 -10   2  27       12.72       15.32      3.54 o 
  -8   2  27       48.93       65.16      4.77 o 
  -6   2  27        2.03        3.03      2.17 o 
  -4   2  27     1409.84     1286.46     17.61 o 
  -2   2  27      893.28      843.03     14.22 o 
   0   2  27      359.35      358.68      6.68 o 
   2   2  27        1.72        2.20      1.99 o 
   4   2  27        2.32        5.16      2.50 o 
   6   2  27       40.51       41.25      4.36 o 
   8   2  27        7.91       11.27      3.44 o 
  10   2  27        3.36       13.16      4.45 o 
  12   2  27       15.55       23.73      4.82 o 
  14   2  27      231.58      217.86     13.83 o 
  16   2  27       35.35       36.31     10.13 o 
 -17   3  27      239.24      223.24     11.59 o 
 -15   3  27     1834.82     1737.62     34.71 o 
 -13   3  27        4.33       13.24      5.20 o 
 -11   3  27       24.00       19.54      4.62 o 
  -9   3  27       65.82       64.58      5.64 o 
  -7   3  27        6.53        7.55      3.65 o 
  -5   3  27       54.01       45.27      3.57 o 
  -3   3  27        0.54        3.15      2.37 o 
  -1   3  27       11.70        5.77      2.06 o 
   1   3  27        2.01        4.27      2.15 o 
   3   3  27      182.15      185.54      5.68 o 
   5   3  27        2.36        0.96      3.04 o 
   7   3  27       70.48       69.90      5.69 o 
   9   3  27        1.64        8.58      3.33 o 
  11   3  27     2165.96     2176.85     48.62 o 
  13   3  27     1718.96     1634.20     57.77 o 
  15   3  27       46.38       48.03      8.54 o 
 -16   4  27       48.03       35.38      9.52 o 
 -14   4  27       22.72       21.66      6.32 o 
 -12   4  27       42.10       56.60      7.28 o 
 -10   4  27       10.13       12.85      4.53 o 
  -8   4  27        5.02        6.17      3.83 o 
  -6   4  27       35.37       33.46      3.85 o 
  -4   4  27      482.75      484.60      9.35 o 
  -2   4  27     1199.33     1192.13     29.84 o 
   0   4  27      617.36      632.21     15.50 o 
   2   4  27      123.81      127.35      5.74 o 
   4   4  27        0.48        5.59      2.81 o 
   6   4  27        4.87        7.32      3.59 o 
   8   4  27        2.62        2.60      3.87 o 
  10   4  27      129.57      129.34     11.78 o 
  12   4  27        0.94        0.66      6.73 o 
  14   4  27        7.52        5.88     13.05 o 
 -13   5  27      129.82      129.81     13.55 o 
 -11   5  27       76.64       68.02      8.07 o 
  -9   5  27      232.10      218.18     16.27 o 
  -7   5  27      995.67     1013.08     32.36 o 
  -5   5  27       58.85       51.49      4.65 o 
  -3   5  27        0.12        4.15      3.95 o 
  -1   5  27        4.87        5.93      4.93 o 
   1   5  27      191.34      197.28      9.78 o 
   3   5  27      189.28      180.80      6.22 o 
   5   5  27      543.14      494.61     11.30 o 
   7   5  27        0.14        3.48      4.80 o 
   9   5  27      239.01      224.43     11.06 o 
  11   5  27        0.05        6.33      6.14 o 
  13   5  27        0.48        9.98      9.69 o 
 -12   6  27        0.75       34.10     10.12 o 
 -10   6  27       89.65       78.37      9.10 o 
  -8   6  27        6.93       13.32      7.55 o 
  -6   6  27      152.96      130.00      7.98 o 
  -4   6  27        8.28       20.41      6.54 o 
  -2   6  27        2.15        6.64      5.70 o 
   0   6  27        9.20       11.48      6.62 o 
   2   6  27        4.25        7.14      6.11 o 
   4   6  27       30.87       16.44      7.02 o 
   6   6  27        0.28        9.27      5.89 o 
   8   6  27       89.09      104.68     23.28 o 
  10   6  27        0.01       13.56      8.45 o 
  -5   7  27      206.41      214.09     22.52 o 
  -3   7  27       17.39       20.02      7.55 o 
  -1   7  27       84.97       98.72     19.97 o 
   1   7  27        0.08       11.96      6.72 o 
   3   7  27      370.17      357.24     15.74 o 
   5   7  27       77.49       86.63     27.37 o 
 -18   0  28      343.72      306.81     17.55 o 
 -16   0  28       13.58       16.28      7.40 o 
 -14   0  28       62.54       61.81      9.03 o 
 -12   0  28      378.65      395.93     15.16 o 
 -10   0  28      453.87      435.42     18.07 o 
  -8   0  28     1832.88     1781.11     28.46 o 
  -6   0  28      236.91      213.71      7.66 o 
  -4   0  28       12.95       11.79      2.76 o 
  -2   0  28        0.22        2.60      2.88 o 
   0   0  28       30.01       37.18      3.72 o 
   2   0  28      257.37      245.41      6.75 o 
   4   0  28      149.96      168.32      7.18 o 
   6   0  28      205.09      200.46      8.89 o 
   8   0  28     1298.32     1261.33     53.94 o 
  10   0  28      533.20      481.74     16.40 o 
  12   0  28        0.04        5.24      5.78 o 
  14   0  28      106.98      109.60     12.46 o 
  16   0  28        3.25       12.28      7.98 o 
 -19   1  28       54.56       56.52      8.39 o 
 -17   1  28       12.25       20.03      5.94 o 
 -15   1  28      165.10      179.27      9.32 o 
 -13   1  28       22.47       34.19      5.10 o 
 -11   1  28      216.86      216.71      8.66 o 
  -9   1  28        6.02       14.09      3.21 o 
  -7   1  28     2940.99     2987.40     28.63 o 
  -5   1  28     1241.27     1319.66     15.11 o 
  -3   1  28      471.92      420.64      7.22 o 
  -1   1  28       38.13       34.53      2.54 o 
   1   1  28     1143.70     1129.60     11.75 o 
   3   1  28      657.89      730.38     10.03 o 
   5   1  28       75.03      106.80      5.07 o 
   7   1  28       77.13       75.47      5.64 o 
   9   1  28        0.54        5.48      3.56 o 
  11   1  28       40.35       32.49      5.04 o 
  13   1  28       44.68       44.30      8.07 o 
  15   1  28      149.99      159.74     17.12 o 
  17   1  28        0.03        0.49      5.48 o 
 -18   2  28      104.11      127.31      9.67 o 
 -16   2  28      233.12      266.09     11.61 o 
 -14   2  28      187.75      182.85      9.20 o 
 -12   2  28      358.24      345.08      9.20 o 
 -10   2  28      652.55      634.25     12.08 o 
  -8   2  28        9.87       11.77      3.86 o 
  -6   2  28      118.14      120.01      4.79 o 
  -4   2  28        1.22       12.18      2.33 o 
  -2   2  28        0.25        7.42      2.47 o 
   0   2  28     1082.19     1069.44     12.21 o 
   2   2  28       28.99       26.47      2.93 o 
   4   2  28       32.99       32.46      3.76 o 
   6   2  28      551.54      578.45     11.47 o 
   8   2  28      127.96      134.10      6.80 o 
  10   2  28        0.13        6.96      4.36 o 
  12   2  28        0.25       -3.95      3.95 o 
  14   2  28      101.73      101.29      8.49 o 
  16   2  28       49.19       46.50      8.58 o 
 -17   3  28       55.31       74.70      8.21 o 
 -15   3  28       14.70       34.93     12.65 o 
 -13   3  28       99.55      109.48     12.51 o 
 -11   3  28       26.87       31.05      5.19 o 
  -9   3  28       88.92       92.63      6.92 o 
  -7   3  28       16.12        7.83      4.08 o 
  -5   3  28        5.25        7.13      2.54 o 
  -3   3  28        8.22        9.09      3.03 o 
  -1   3  28        4.23        4.51      2.47 o 
   1   3  28        4.41        6.76      2.37 o 
   3   3  28        4.93        9.79      2.67 o 
   5   3  28       22.13       23.78      4.08 o 
   7   3  28        5.49        8.00      3.60 o 
   9   3  28       36.16       34.01      4.96 o 
  11   3  28       42.28       71.91      9.19 o 
  13   3  28       35.84       63.82      7.89 o 
  15   3  28       30.95       43.96      9.24 o 
 -16   4  28       51.04       45.64      9.38 o 
 -14   4  28       66.54       73.00      8.15 o 
 -12   4  28      179.64      157.53     16.05 o 
 -10   4  28      262.71      256.64     10.15 o 
  -8   4  28       85.56       80.55      8.61 o 
  -6   4  28        4.36        3.25      2.93 o 
  -4   4  28       12.10       14.61      3.18 o 
  -2   4  28       31.35       28.93      5.84 o 
   0   4  28      669.62      649.91     15.85 o 
   2   4  28      272.59      267.47      6.65 o 
   4   4  28       60.92       61.72      4.35 o 
   6   4  28      232.91      241.98      8.50 o 
   8   4  28       75.58       65.16      7.81 o 
  10   4  28       40.58       48.24      7.20 o 
  12   4  28        0.28        4.99      7.26 o 
  14   4  28       62.64       42.93     10.22 o 
 -13   5  28        9.81       23.27      6.86 o 
 -11   5  28       87.18       85.79      9.65 o 
  -9   5  28       44.29       41.48      6.47 o 
  -7   5  28      791.52      813.55     24.37 o 
  -5   5  28      108.29      122.56      6.94 o 
  -3   5  28        9.39       12.30      4.76 o 
  -1   5  28       33.18       42.62      7.37 o 
   1   5  28      106.87      103.46      8.46 o 
   3   5  28      357.36      329.93     10.59 o 
   5   5  28       23.90       30.80      5.17 o 
   7   5  28       20.58       19.47      5.56 o 
   9   5  28       10.88        8.56      5.96 o 
  11   5  28      107.14       91.44      9.58 o 
  13   5  28       30.56       27.61     10.75 o 
 -10   6  28       88.44       77.63      9.26 o 
  -8   6  28      234.34      185.83     14.60 o 
  -6   6  28       19.17       17.24      5.87 o 
  -4   6  28        0.64       14.98      5.98 o 
  -2   6  28       24.50       22.14      6.92 o 
   0   6  28       11.22        7.39      5.92 o 
   2   6  28       57.78       71.56      9.00 o 
   4   6  28        0.69        9.25      5.83 o 
   6   6  28       83.76       90.21     14.01 o 
   8   6  28      477.05      451.68     24.17 o 
  10   6  28      103.18       70.71     11.54 o 
  -5   7  28      286.16      261.61     16.82 o 
  -3   7  28      112.24      106.51     11.01 o 
  -1   7  28       21.90       19.42      7.64 o 
   1   7  28      184.84      168.42     30.72 o 
   3   7  28       46.75       68.95     16.31 o 
 -17   1  29       38.96       43.40      7.06 o 
 -15   1  29        7.90       14.71      5.02 o 
 -13   1  29       98.44      119.54      7.59 o 
 -11   1  29        6.73       11.53      3.65 o 
  -9   1  29       51.89       57.63      4.85 o 
  -7   1  29       69.00       90.09      5.40 o 
  -5   1  29      241.30      247.57      6.28 o 
  -3   1  29      113.87       88.02      6.03 o 
  -1   1  29      395.27      366.46      7.06 o 
   1   1  29      711.75      714.79      8.94 o 
   3   1  29     2582.54     2512.90     28.87 o 
   5   1  29       36.16       43.70      3.86 o 
   7   1  29       15.23       11.57      3.72 o 
   9   1  29        7.45        7.09      4.13 o 
  11   1  29       23.12       13.76      5.60 o 
  13   1  29        0.09       -4.58      4.58 o 
  15   1  29       34.34       26.09      6.42 o 
  17   1  29        2.97        7.66      5.96 o 
 -18   2  29       65.03       81.47      8.85 o 
 -16   2  29      160.20      190.10     12.11 o 
 -14   2  29      281.88      294.77     11.14 o 
 -12   2  29       98.06      122.49     11.59 o 
 -10   2  29      263.91      289.40      8.48 o 
  -8   2  29        0.74        7.42      3.78 o 
  -6   2  29      437.30      431.72     10.71 o 
  -4   2  29        5.38        9.16      2.45 o 
  -2   2  29      283.58      276.01      7.45 o 
   0   2  29      990.43      949.23     13.17 o 
   2   2  29       25.97       29.33      3.18 o 
   4   2  29       26.02       28.47      3.67 o 
   6   2  29      184.55      188.03      7.44 o 
   8   2  29       34.01       36.58      5.00 o 
  10   2  29        9.82        6.77      4.50 o 
  12   2  29       44.33       32.97      6.61 o 
  14   2  29        4.95       12.18      8.05 o 
  16   2  29       32.00       30.62      8.03 o 
 -17   3  29      162.48      148.81     11.57 o 
 -15   3  29      268.26      267.81     17.52 o 
 -13   3  29      187.26      180.12     14.18 o 
 -11   3  29      436.37      433.93     17.59 o 
  -9   3  29      261.85      240.77      9.49 o 
  -7   3  29        0.96        1.29      3.11 o 
  -5   3  29        8.26       10.40      2.73 o 
  -3   3  29       32.46       35.68      3.91 o 
  -1   3  29       49.80       51.85      7.67 o 
   1   3  29        1.81        4.38      2.45 o 
   3   3  29       79.65       67.97      4.22 o 
   5   3  29       87.00       85.93      6.00 o 
   7   3  29       65.83       69.60      5.84 o 
   9   3  29      217.37      237.67      9.59 o 
  11   3  29      488.13      471.68     23.89 o 
  13   3  29      503.38      498.12     18.37 o 
  15   3  29       69.01       56.42      9.86 o 
 -16   4  29       78.37       75.70     12.07 o 
 -14   4  29       49.46       59.05      8.04 o 
 -12   4  29       21.16       22.56      7.72 o 
 -10   4  29      177.53      178.76     14.13 o 
  -8   4  29        3.57       11.51      4.41 o 
  -6   4  29      670.68      667.13     12.00 o 
  -4   4  29      106.42      123.84      6.56 o 
  -2   4  29      411.49      454.96     12.17 o 
   0   4  29      302.71      302.92     10.92 o 
   2   4  29        1.85        9.72      2.89 o 
   4   4  29        1.76        5.03      2.64 o 
   6   4  29      154.88      174.16      7.78 o 
   8   4  29        6.77        2.47      4.13 o 
  10   4  29        0.11        4.05      5.60 o 
  12   4  29       24.12       23.45      8.74 o 
  14   4  29       51.09       42.94     10.60 o 
 -13   5  29       14.46       24.11      7.00 o 
 -11   5  29       18.49       22.03      6.43 o 
  -9   5  29       21.73       10.22      5.14 o 
  -7   5  29       31.48       43.51      7.66 o 
  -5   5  29        6.23       -0.30      4.88 o 
  -3   5  29        1.34        3.88      4.43 o 
  -1   5  29      430.53      385.48     17.46 o 
   1   5  29      230.21      219.69     10.78 o 
   3   5  29     1405.61     1373.95     37.33 o 
   5   5  29       68.59       65.55      6.19 o 
   7   5  29        7.63       12.96      5.31 o 
   9   5  29        5.47       13.56      6.29 o 
  11   5  29        0.08        1.64      6.28 o 
 -10   6  29        1.86       12.17      6.69 o 
  -8   6  29        0.65       14.46      6.80 o 
  -6   6  29       20.24       21.31      8.19 o 
  -4   6  29        1.23       14.82      6.31 o 
  -2   6  29        0.11        0.99      5.64 o 
   0   6  29        1.52       12.21      6.26 o 
   2   6  29       31.40       35.58     10.37 o 
   4   6  29       69.32       48.78      8.14 o 
   6   6  29       65.64       61.53      8.26 o 
   8   6  29       41.81       55.23      9.74 o 
  -5   7  29      194.58      161.18     18.46 o 
  -3   7  29      198.66      216.34     30.79 o 
  -1   7  29        2.68       11.19      7.03 o 
   1   7  29      184.68      186.67     16.69 o 
   3   7  29      133.85      160.64     29.44 o 
 -18   0  30       69.09       86.56     27.53 o 
 -16   0  30       13.77       17.54      7.79 o 
 -14   0  30       81.06       84.63     12.56 o 
 -12   0  30      103.77       73.72      9.26 o 
 -10   0  30      129.23      133.38      9.53 o 
  -8   0  30       45.23       51.94      5.45 o 
  -6   0  30        0.04        2.10      3.45 o 
  -4   0  30       34.15       31.93     12.61 o 
  -2   0  30      328.51      339.49      9.35 o 
   0   0  30       66.33       48.60      7.08 o 
   2   0  30      362.95      397.45     12.97 o 
   4   0  30      136.56      139.28      8.13 o 
   6   0  30       93.44      100.75      8.33 o 
   8   0  30       81.50       88.44      8.99 o 
  10   0  30      579.59      578.95     24.63 o 
  12   0  30       14.73        9.86      6.88 o 
  14   0  30       52.90       41.42      9.85 o 
  16   0  30      204.61      178.41     24.94 o 
 -17   1  30        0.83        7.03      5.61 o 
 -15   1  30       39.91       46.98      6.41 o 
 -13   1  30      454.63      433.11     12.29 o 
 -11   1  30      161.89      157.31      7.38 o 
  -9   1  30       14.80       19.71      3.85 o 
  -7   1  30       84.73       97.37      5.62 o 
  -5   1  30       53.80       58.38      3.98 o 
  -3   1  30      727.17      676.72     16.54 o 
  -1   1  30      264.51      246.73      6.30 o 
   1   1  30      460.93      477.67      7.79 o 
   3   1  30     1012.00     1064.87     16.34 o 
   5   1  30       32.68       31.26      3.80 o 
   7   1  30        2.36        6.11      3.43 o 
   9   1  30       17.96       24.08      5.35 o 
  11   1  30       70.08       60.87      6.96 o 
  13   1  30        1.08       10.23      5.37 o 
  15   1  30        3.57        6.96      5.54 o 
  17   1  30        6.85       15.05      6.14 o 
 -18   2  30        0.61        9.15      6.87 o 
 -16   2  30       74.50      121.86      9.34 o 
 -14   2  30      178.66      196.92      9.75 o 
 -12   2  30       87.42       91.09      6.29 o 
 -10   2  30      139.07      178.28     13.28 o 
  -8   2  30      193.59      205.85      7.85 o 
  -6   2  30      714.19      694.80     12.26 o 
  -4   2  30      349.56      308.75      7.47 o 
  -2   2  30      248.75      273.00      6.42 o 
   0   2  30      368.08      393.65     11.33 o 
   2   2  30       50.05       50.05      3.76 o 
   4   2  30       21.24       20.83      4.02 o 
   6   2  30       39.71       36.68      5.49 o 
   8   2  30       93.23      104.69      7.12 o 
  10   2  30      169.13      183.58      9.03 o 
  12   2  30       78.64       84.00      9.52 o 
  14   2  30       41.19       38.40      8.44 o 
  16   2  30       15.04       18.34      8.01 o 
 -17   3  30       35.88       45.65     11.08 o 
 -15   3  30       78.02       86.10     10.99 o 
 -13   3  30       10.20       13.94      5.09 o 
 -11   3  30        0.08        8.77      5.70 o 
  -9   3  30       47.48       56.93      6.32 o 
  -7   3  30        0.41        8.41      3.67 o 
  -5   3  30        2.29        3.79      2.83 o 
  -3   3  30       55.74       55.38      4.63 o 
  -1   3  30        2.43        7.25      2.72 o 
   1   3  30       15.36        8.82      2.75 o 
   3   3  30        0.00        3.15      2.57 o 
   5   3  30       19.30       27.84      4.79 o 
   7   3  30       13.49       26.22      4.84 o 
   9   3  30        4.80       15.07      4.67 o 
  11   3  30        8.07       19.20      5.40 o 
  13   3  30       33.25       49.01      8.91 o 
  15   3  30       16.46        8.58      7.33 o 
 -14   4  30       27.83       19.93      6.45 o 
 -12   4  30       72.33       62.59      7.70 o 
 -10   4  30       65.20       79.31     10.76 o 
  -8   4  30      386.62      358.28     11.58 o 
  -6   4  30     1446.48     1443.92     33.93 o 
  -4   4  30      285.02      283.16     11.00 o 
  -2   4  30      230.33      248.94      9.61 o 
   0   4  30      140.52      155.05      9.14 o 
   2   4  30      101.90       91.03      5.31 o 
   4   4  30        9.11        7.13      3.64 o 
   6   4  30       46.89       49.44      5.92 o 
   8   4  30       48.75       51.39      7.50 o 
  10   4  30      135.91      130.65     10.11 o 
  12   4  30        0.59       18.37      8.43 o 
  14   4  30        6.72       -2.23     10.74 o 
 -13   5  30      144.31      132.40     13.20 o 
 -11   5  30       21.86       27.08      7.85 o 
  -9   5  30       50.13       51.63      7.00 o 
  -7   5  30        5.64        4.92      4.38 o 
  -5   5  30       13.74       11.69      4.88 o 
  -3   5  30      218.94      238.79     13.17 o 
  -1   5  30       14.67       22.87      5.69 o 
   1   5  30       40.55       41.93      6.56 o 
   3   5  30      509.92      483.51     14.60 o 
   5   5  30      334.33      305.66     20.55 o 
   7   5  30       14.99       15.33      5.88 o 
   9   5  30        0.90        5.30      6.27 o 
  11   5  30        1.37       16.12      6.90 o 
 -10   6  30       27.95       25.06      7.47 o 
  -8   6  30       30.40       30.66      7.68 o 
  -6   6  30        0.41        1.42      7.43 o 
  -4   6  30        8.58       17.87      6.80 o 
  -2   6  30       20.04       10.48      6.56 o 
   0   6  30        1.80       -0.31      5.64 o 
   2   6  30      188.93      162.80     11.90 o 
   4   6  30        0.36        5.03      8.95 o 
   6   6  30       60.09       36.18      9.78 o 
   8   6  30        0.38        5.70      6.70 o 
  -3   7  30       62.70       68.27     21.40 o 
  -1   7  30       39.71       29.60     18.30 o 
   1   7  30       60.56       60.79     21.01 o 
 -17   1  31       40.91       35.91      7.00 o 
 -15   1  31       53.10       56.26      6.79 o 
 -13   1  31       24.11       38.11      5.59 o 
 -11   1  31       32.41       32.22      4.71 o 
  -9   1  31      417.15      394.69      8.81 o 
  -7   1  31       58.28       53.38      5.01 o 
  -5   1  31      149.32      134.13     13.25 o 
  -3   1  31      508.93      453.91      8.71 o 
  -1   1  31       16.93       25.68      2.85 o 
   1   1  31       29.39       38.39      3.51 o 
   3   1  31      178.39      217.07      8.68 o 
   5   1  31       94.05      105.79      5.77 o 
   7   1  31      171.39      172.74      8.07 o 
   9   1  31       20.05       31.24      7.22 o 
  11   1  31        0.10        6.69      4.96 o 
  13   1  31        0.74       -2.87      5.25 o 
  15   1  31       73.98       63.16      9.76 o 
 -16   2  31      569.55      541.49     17.13 o 
 -14   2  31        4.99       16.59      4.65 o 
 -12   2  31       19.16       26.28      4.78 o 
 -10   2  31        4.87        8.86      4.32 o 
  -8   2  31        1.53        8.58      3.53 o 
  -6   2  31      183.49      242.32     10.84 o 
  -4   2  31      230.11      226.05      7.71 o 
  -2   2  31      218.43      215.23      5.92 o 
   0   2  31      359.71      345.89      8.39 o 
   2   2  31       61.65       58.69      4.09 o 
   4   2  31       71.09       66.31      4.95 o 
   6   2  31       92.89      104.07      9.54 o 
   8   2  31       12.85       15.23      4.56 o 
  10   2  31       23.19       21.22      4.64 o 
  12   2  31        0.08        9.71      5.72 o 
  14   2  31       18.97       12.54      7.55 o 
  16   2  31       14.44       11.52      8.06 o 
 -15   3  31       31.83       35.69      7.35 o 
 -13   3  31       72.42       75.94      7.41 o 
 -11   3  31        1.69       -1.07      5.44 o 
  -9   3  31        7.75       11.29      4.22 o 
  -7   3  31      104.38      114.26      6.88 o 
  -5   3  31       76.57       71.47      5.01 o 
  -3   3  31      133.58      132.52      7.71 o 
  -1   3  31        0.22        2.21      3.42 o 
   1   3  31        5.90        8.93      3.29 o 
   3   3  31       66.89       70.95      6.03 o 
   5   3  31       22.14       29.32      5.07 o 
   7   3  31     1080.39     1098.27     23.62 o 
   9   3  31      126.94      142.91      9.14 o 
  11   3  31     1162.37     1145.24     47.82 o 
  13   3  31     1043.77      961.00     41.89 o 
  15   3  31        4.46        6.54      7.54 o 
 -14   4  31        7.63       14.27      6.30 o 
 -12   4  31       83.00       78.58      8.40 o 
 -10   4  31       18.31       19.50      5.40 o 
  -8   4  31       39.13       56.20      6.57 o 
  -6   4  31      374.93      391.13      9.35 o 
  -4   4  31      234.08      219.26      8.25 o 
  -2   4  31      330.13      327.34     19.35 o 
   0   4  31       61.67       46.68      6.17 o 
   2   4  31        0.11        4.76      3.44 o 
   4   4  31       28.32       28.25      3.97 o 
   6   4  31       18.72       17.69      6.21 o 
   8   4  31        3.56        8.41      5.02 o 
  10   4  31        0.19       -4.44      6.12 o 
  12   4  31       64.96       77.01     12.26 o 
 -13   5  31       31.13       37.08     10.75 o 
 -11   5  31        5.97       23.31      6.67 o 
  -9   5  31       28.50       26.60      6.16 o 
  -7   5  31       44.04       42.02      6.71 o 
  -5   5  31      126.00      110.25     11.74 o 
  -3   5  31      302.66      299.63     12.32 o 
  -1   5  31       15.71       15.07      5.33 o 
   1   5  31      240.69      220.18     12.10 o 
   3   5  31       60.73       57.11      7.18 o 
   5   5  31        4.37       16.90      5.71 o 
   7   5  31      102.25      123.33     10.32 o 
   9   5  31       46.29       45.13      8.19 o 
  11   5  31        6.88       14.08      8.77 o 
 -10   6  31        8.89        7.64     14.00 o 
  -8   6  31       20.27       24.44      7.75 o 
  -6   6  31       28.95       25.65     10.04 o 
  -4   6  31        8.99       12.04      6.51 o 
  -2   6  31        4.95        8.18      6.40 o 
   0   6  31       14.62       14.45      6.43 o 
   2   6  31      274.10      303.01     19.87 o 
   4   6  31      176.93      183.74     17.72 o 
   6   6  31       41.19       36.67     10.22 o 
   8   6  31        0.34        3.21      8.37 o 
 -18   0  32      194.98      206.87     16.09 o 
 -16   0  32        8.39        8.43      7.58 o 
 -14   0  32       16.56       14.11      7.12 o 
 -12   0  32        7.76        7.28      6.47 o 
 -10   0  32       29.15       33.57      6.08 o 
  -8   0  32        5.92        7.56      4.34 o 
  -6   0  32      170.19      160.00     12.35 o 
  -4   0  32        0.59        4.09      3.35 o 
  -2   0  32        0.21       -0.75      3.08 o 
   0   0  32        0.05        1.17      2.69 o 
   2   0  32     1076.07     1085.20     23.68 o 
   4   0  32     7187.03     7377.98    123.64 o 
   6   0  32      148.48      154.43     10.48 o 
   8   0  32     1654.15     1577.52     33.00 o 
  10   0  32      535.29      470.77     17.44 o 
  12   0  32      106.05      114.85     21.04 o 
  14   0  32        4.61       10.60      8.21 o 
  16   0  32       51.22       55.71     11.76 o 
 -17   1  32        4.47        6.26      6.08 o 
 -15   1  32        7.63       15.60      5.61 o 
 -13   1  32       48.53       46.45      6.26 o 
 -11   1  32      368.11      352.42     10.53 o 
  -9   1  32        8.38       26.44      3.92 o 
  -7   1  32       10.11       17.08      3.98 o 
  -5   1  32       16.18       14.40      3.31 o 
  -3   1  32      510.88      444.77      9.74 o 
  -1   1  32        1.09        3.47      2.16 o 
   1   1  32       76.15       95.51      6.05 o 
   3   1  32       17.87       24.34      3.95 o 
   5   1  32        9.94       13.21      3.48 o 
   7   1  32        9.20       12.28      4.22 o 
   9   1  32      164.22      171.94     17.24 o 
  11   1  32        2.67        2.92      6.08 o 
  13   1  32        1.28        6.40      6.74 o 
  15   1  32      167.05      172.26     13.56 o 
 -16   2  32      516.66      552.68     23.20 o 
 -14   2  32      543.67      529.28     12.64 o 
 -12   2  32        3.19        6.97      4.84 o 
 -10   2  32       22.13       22.46      5.01 o 
  -8   2  32      463.76      474.53     11.34 o 
  -6   2  32      200.66      225.07      8.28 o 
  -4   2  32      442.70      412.55     10.29 o 
  -2   2  32      119.10      131.30      5.13 o 
   0   2  32      115.32      112.21      5.83 o 
   2   2  32        1.28        5.48      2.70 o 
   4   2  32        3.21        5.81      3.22 o 
   6   2  32       36.26       40.37      5.50 o 
   8   2  32        7.24        1.94      3.80 o 
  10   2  32        2.62        1.83      4.29 o 
  12   2  32      440.91      419.83     14.86 o 
  14   2  32        9.36       13.34      7.54 o 
 -15   3  32       31.08       32.93      7.23 o 
 -13   3  32        1.73       13.86      5.15 o 
 -11   3  32       11.07        7.81      4.49 o 
  -9   3  32        9.58       10.53      4.81 o 
  -7   3  32        2.60        8.41      3.78 o 
  -5   3  32        5.65        8.55      3.64 o 
  -3   3  32        1.46        6.30      3.07 o 
  -1   3  32       73.40       71.30      6.59 o 
   1   3  32       50.83       52.12      6.72 o 
   3   3  32       12.37       11.59      3.19 o 
   5   3  32       16.52        9.20      4.80 o 
   7   3  32       10.91       18.66      5.10 o 
   9   3  32       74.37       55.60      8.37 o 
  11   3  32       22.64       27.76      9.21 o 
  13   3  32       45.71       44.86      9.12 o 
 -14   4  32      503.44      475.90     26.02 o 
 -12   4  32       25.70       29.53      6.23 o 
 -10   4  32       31.60       29.86      6.18 o 
  -8   4  32      320.66      310.12     11.64 o 
  -6   4  32       27.01       24.57      4.97 o 
  -4   4  32      207.59      216.75     11.45 o 
  -2   4  32        0.07        0.35      4.00 o 
   0   4  32        1.36        1.56      4.32 o 
   2   4  32        3.56        0.51      3.37 o 
   4   4  32       21.98       24.72      4.07 o 
   6   4  32       34.48       38.98      5.44 o 
   8   4  32       13.85       25.14      5.93 o 
  10   4  32        0.07        9.29      8.83 o 
  12   4  32       77.83       88.15     17.62 o 
 -11   5  32       94.50       85.11      9.65 o 
  -9   5  32        8.35       14.15      5.53 o 
  -7   5  32       43.68       42.58      5.95 o 
  -5   5  32       13.47       15.08      5.65 o 
  -3   5  32      205.43      214.75     12.28 o 
  -1   5  32       63.11       51.37     12.40 o 
   1   5  32        6.44       11.57      5.86 o 
   3   5  32       65.40       53.52      7.06 o 
   5   5  32       54.58       45.65      7.24 o 
   7   5  32        9.76       11.37      6.29 o 
   9   5  32        9.62       20.36      7.14 o 
  11   5  32       21.46       19.18     15.12 o 
  -8   6  32        1.20        8.66      8.30 o 
  -6   6  32       29.59       27.32     10.47 o 
  -4   6  32        2.85       10.82      6.49 o 
  -2   6  32        4.87       11.39      6.80 o 
   0   6  32        0.00        2.26      5.87 o 
   2   6  32      534.40      510.00     17.76 o 
   4   6  32     1769.11     1819.58     79.72 o 
   6   6  32        7.55        7.38      8.40 o 
 -17   1  33      250.38      284.14     13.71 o 
 -15   1  33       69.91       96.38      8.34 o 
 -13   1  33        3.08       15.04      5.10 o 
 -11   1  33       38.31       47.20      5.26 o 
  -9   1  33      140.59      140.13      7.56 o 
  -7   1  33      448.01      440.63     11.01 o 
  -5   1  33        0.84        4.97      3.10 o 
  -3   1  33      256.02      230.64      6.44 o 
  -1   1  33       47.16       40.23      3.57 o 
   1   1  33       17.50       16.11      2.97 o 
   3   1  33        0.11        2.86      2.98 o 
   5   1  33        0.66        3.18      3.23 o 
   7   1  33       59.94       51.51      7.12 o 
   9   1  33       41.15       55.38      6.12 o 
  11   1  33        0.23       10.57      6.48 o 
  13   1  33       12.29        7.20      6.60 o 
  15   1  33       57.53       63.28     12.30 o 
 -16   2  33      137.90      170.20     11.08 o 
 -14   2  33      242.36      281.98     19.06 o 
 -12   2  33      229.68      219.17     11.60 o 
 -10   2  33        1.20        2.10      4.41 o 
  -8   2  33      523.60      493.13     11.80 o 
  -6   2  33     1711.02     1690.92     42.79 o 
  -4   2  33       95.21      101.85      6.29 o 
  -2   2  33       54.25       50.92      3.76 o 
   0   2  33        0.15        1.90      2.63 o 
   2   2  33       17.35       27.78      3.67 o 
   4   2  33      125.60      118.73      6.45 o 
   6   2  33       82.78       81.26      6.67 o 
   8   2  33        7.90        7.27      4.55 o 
  10   2  33        2.02        7.67      4.98 o 
  12   2  33      910.28      903.82     28.08 o 
  14   2  33      275.95      345.01     18.27 o 
 -15   3  33        3.84        4.84      6.30 o 
 -13   3  33       20.71       21.45      5.68 o 
 -11   3  33       37.09       33.94      6.03 o 
  -9   3  33        1.69        8.20      4.65 o 
  -7   3  33       54.65       56.26      5.71 o 
  -5   3  33       37.65       42.94      5.12 o 
  -3   3  33      355.18      336.20      9.00 o 
  -1   3  33      862.35      873.70     18.77 o 
   1   3  33     1260.58     1249.60     20.68 o 
   3   3  33        1.16        0.59      2.77 o 
   5   3  33      280.34      286.54      9.15 o 
   7   3  33      239.77      240.94      9.99 o 
   9   3  33       51.63       55.02      8.58 o 
  11   3  33       28.70       26.73      9.38 o 
  13   3  33       14.89       11.59      8.61 o 
 -14   4  33      379.40      361.29     28.15 o 
 -12   4  33      138.96      126.80     17.02 o 
 -10   4  33       85.30       67.16      7.52 o 
  -8   4  33      367.01      370.98     18.63 o 
  -6   4  33      986.75      979.86     23.53 o 
  -4   4  33        6.90        7.70      4.44 o 
  -2   4  33       24.34       18.86      5.23 o 
   0   4  33        3.05        9.74      4.78 o 
   2   4  33       44.67       36.24      4.91 o 
   4   4  33       40.75       34.55      4.59 o 
   6   4  33       37.98       27.63      6.24 o 
   8   4  33       16.45       13.05      5.68 o 
  10   4  33        9.14        8.16      8.14 o 
  12   4  33      315.46      297.94     18.97 o 
 -11   5  33        0.11       12.39      6.54 o 
  -9   5  33      123.00      112.90      9.23 o 
  -7   5  33       27.46       23.54      8.21 o 
  -5   5  33       29.26       31.84      6.35 o 
  -3   5  33      143.24      154.02     11.39 o 
  -1   5  33       35.43       57.95      8.24 o 
   1   5  33       25.18       26.27      6.81 o 
   3   5  33      103.93      106.30     11.53 o 
   5   5  33       21.87       15.59      5.98 o 
   7   5  33        2.86        6.18      6.32 o 
   9   5  33       64.57       57.27      9.57 o 
  -8   6  33        9.18       22.49     12.30 o 
  -6   6  33        2.12        8.71      8.98 o 
  -4   6  33       18.34       19.44     10.20 o 
  -2   6  33        4.79       10.91      6.65 o 
   0   6  33       19.99       17.46      8.75 o 
   2   6  33        4.71       19.87      7.14 o 
   4   6  33       60.11       89.16     14.22 o 
   6   6  33       72.06       47.45     10.99 o 
 -16   0  34       27.10       36.75      9.64 o 
 -14   0  34      124.50      125.42     12.48 o 
 -12   0  34       55.98       64.26      9.75 o 
 -10   0  34       12.86       28.01      5.89 o 
  -8   0  34       18.96       21.53      8.51 o 
  -6   0  34      266.21      247.53     22.40 o 
  -4   0  34       83.00       72.92      6.27 o 
  -2   0  34      726.29      654.44     16.09 o 
   0   0  34        8.42        9.50      3.60 o 
   2   0  34     4518.46     4590.34     67.84 o 
   4   0  34      756.54      792.86     27.49 o 
   6   0  34      224.03      215.34     12.09 o 
   8   0  34       30.24       42.31      8.97 o 
  10   0  34        0.82       -0.92      7.30 o 
  12   0  34       15.61       11.95      8.71 o 
  14   0  34       98.62      126.25     20.89 o 
 -17   1  34        0.04       15.83      6.96 o 
 -15   1  34      358.25      365.68     16.87 o 
 -13   1  34        0.51        4.35      4.39 o 
 -11   1  34      523.60      527.64     12.15 o 
  -9   1  34      867.22      842.46     15.82 o 
  -7   1  34      122.15      114.81      8.29 o 
  -5   1  34      123.69      123.93      8.31 o 
  -3   1  34       19.09       23.36      3.25 o 
  -1   1  34        0.21        2.01      2.31 o 
   1   1  34      102.29      110.83      5.43 o 
   3   1  34       42.93       45.52      5.23 o 
   5   1  34       62.86       67.89      6.66 o 
   7   1  34       74.49       87.42      6.96 o 
   9   1  34      290.70      299.63     10.63 o 
  11   1  34       53.04       64.77      9.86 o 
  13   1  34       11.78       23.55      8.04 o 
  15   1  34        2.78        2.70      7.18 o 
 -16   2  34        0.70       17.11      7.92 o 
 -14   2  34       57.59       70.02      8.00 o 
 -12   2  34       54.81       59.96      7.14 o 
 -10   2  34      113.93      100.17      8.12 o 
  -8   2  34       48.17       63.41      5.80 o 
  -6   2  34     1544.16     1486.18     27.71 o 
  -4   2  34      267.49      272.84     12.46 o 
  -2   2  34       12.10       19.70      4.23 o 
   0   2  34        8.04        5.60      3.03 o 
   2   2  34        0.20        3.56      2.88 o 
   4   2  34       11.40       16.70      3.90 o 
   6   2  34        0.01        7.51      4.19 o 
   8   2  34       27.84       34.00      7.19 o 
  10   2  34       33.14       33.41      6.24 o 
  12   2  34      146.07      160.95     13.77 o 
  14   2  34      320.69      370.59     39.78 o 
 -15   3  34        0.19        7.13      6.71 o 
 -13   3  34        1.17        7.02      5.14 o 
 -11   3  34        8.15        5.41      4.81 o 
  -9   3  34        1.22       10.92      4.94 o 
  -7   3  34       32.58       33.94      5.23 o 
  -5   3  34       10.51        7.06      3.88 o 
  -3   3  34       42.87       50.29      5.05 o 
  -1   3  34        1.53       18.38      4.70 o 
   1   3  34       24.11       45.51      7.03 o 
   3   3  34        1.44        6.13      3.69 o 
   5   3  34        0.00        6.19      3.80 o 
   7   3  34        7.14        9.95      5.17 o 
   9   3  34        2.99        0.79      6.29 o 
  11   3  34       31.77       25.40      8.77 o 
  13   3  34        0.11       -7.89      7.89 o 
 -14   4  34        0.53       34.26     10.06 o 
 -12   4  34       16.81       12.74      5.80 o 
 -10   4  34        4.72       10.17      5.13 o 
  -8   4  34       49.46       45.91      6.06 o 
  -6   4  34      484.34      462.74     14.57 o 
  -4   4  34       43.38       37.22      6.44 o 
  -2   4  34       32.94       29.60      5.83 o 
   0   4  34       27.40       27.66      5.78 o 
   2   4  34       35.88       43.43      7.08 o 
   4   4  34        0.12        5.51      4.39 o 
   6   4  34        0.93       -0.56      4.46 o 
   8   4  34        0.52        1.19      5.53 o 
  10   4  34        3.98       15.05      7.36 o 
  12   4  34        5.88        6.13     12.57 o 
 -11   5  34      117.84      108.59     13.09 o 
  -9   5  34      298.02      302.87     21.46 o 
  -7   5  34       38.83       32.02      8.60 o 
  -5   5  34       38.67       44.58      7.67 o 
  -3   5  34        3.41       17.92      6.53 o 
  -1   5  34       33.44       34.72      7.41 o 
   1   5  34       13.85       12.88      6.43 o 
   3   5  34        0.02        8.16     11.18 o 
   5   5  34        1.60        8.95      5.96 o 
   7   5  34       46.12       49.12     12.18 o 
   9   5  34      384.56      289.43     33.47 o 
  -6   6  34       39.06       19.18      9.70 o 
  -4   6  34       45.82       40.87      8.40 o 
  -2   6  34      175.26      169.67     20.23 o 
   0   6  34       21.76       18.89      7.27 o 
   2   6  34      919.93      880.15     32.43 o 
   4   6  34      172.63      171.51     18.23 o 
 -15   1  35      259.50      304.31     17.09 o 
 -13   1  35      405.83      395.13     11.20 o 
 -11   1  35       14.79       24.54      5.62 o 
  -9   1  35      386.01      381.15     17.94 o 
  -7   1  35        0.00        8.40      4.42 o 
  -5   1  35        0.13        2.99      4.20 o 
  -3   1  35        1.35        3.15      3.21 o 
  -1   1  35        6.19       10.65      2.79 o 
   1   1  35      441.09      408.36      8.83 o 
   3   1  35       12.45       18.65      4.43 o 
   5   1  35        0.00        6.34      3.89 o 
   7   1  35       23.02       12.47      5.07 o 
   9   1  35      218.72      251.60     12.55 o 
  11   1  35      161.46      156.80     13.29 o 
  13   1  35        0.01       10.88      7.50 o 
  15   1  35       38.25       17.16      8.32 o 
 -16   2  35        1.61       -1.61      9.56 o 
 -14   2  35       11.14       18.10      6.28 o 
 -12   2  35        7.86       13.44      5.29 o 
 -10   2  35      111.62      117.94     13.82 o 
  -8   2  35       45.65       37.37      6.07 o 
  -6   2  35       47.38       72.10      7.25 o 
  -4   2  35      150.18      153.13      7.62 o 
  -2   2  35        4.27        7.65      3.14 o 
   0   2  35      114.63      112.12      6.12 o 
   2   2  35        0.03       -1.07      2.83 o 
   4   2  35       22.79       18.31      4.22 o 
   6   2  35       23.77       23.78      4.57 o 
   8   2  35        7.59       11.25      5.71 o 
  10   2  35      139.75      147.54     11.84 o 
  12   2  35       26.38       27.85     15.86 o 
  14   2  35      110.57      120.26     12.89 o 
 -15   3  35       11.76       27.98     12.21 o 
 -13   3  35       59.62       59.37      7.80 o 
 -11   3  35        1.10        6.03      5.05 o 
  -9   3  35       62.14       58.35      6.22 o 
  -7   3  35      836.33      822.67     31.32 o 
  -5   3  35     1091.95     1064.65     27.78 o 
  -3   3  35      115.32      123.83      7.15 o 
  -1   3  35      966.78      971.33     20.36 o 
   1   3  35       55.67       51.62      5.32 o 
   3   3  35      170.25      173.66      9.10 o 
   5   3  35       32.63       30.05      4.90 o 
   7   3  35      276.56      270.35     12.94 o 
   9   3  35       18.98       21.61      7.59 o 
  11   3  35       22.33       20.61     10.22 o 
  13   3  35       56.16       28.53     10.19 o 
 -12   4  35        0.27        4.73      5.62 o 
 -10   4  35      109.78      102.27      8.84 o 
  -8   4  35       87.47       98.98      7.43 o 
  -6   4  35       23.41       25.75      5.95 o 
  -4   4  35       23.29       24.78      6.00 o 
  -2   4  35       21.09       21.85      5.70 o 
   0   4  35      184.14      183.24     16.41 o 
   2   4  35       27.01       29.32      6.61 o 
   4   4  35        7.30        7.94      5.01 o 
   6   4  35        4.37        0.68      5.34 o 
   8   4  35        0.01        0.18      6.06 o 
  10   4  35       65.67       64.89      9.92 o 
 -11   5  35        2.26       11.46     14.08 o 
  -9   5  35      192.48      192.80     11.36 o 
  -7   5  35       14.86       11.53      7.51 o 
  -5   5  35       22.96       19.27      6.54 o 
  -3   5  35        4.47       10.40      6.17 o 
  -1   5  35       16.56       27.90      9.83 o 
   1   5  35       85.11       85.51      9.59 o 
   3   5  35       17.00       14.97      9.04 o 
   5   5  35       95.94       98.89     10.97 o 
   7   5  35        0.20        8.63      6.47 o 
   9   5  35      181.90      166.82     20.92 o 
  -6   6  35        6.92       15.59     13.53 o 
  -4   6  35       11.63        8.32      6.82 o 
  -2   6  35       33.66       33.26      8.10 o 
   0   6  35       29.10       36.41      9.01 o 
   2   6  35        0.38       25.03     11.03 o 
   4   6  35      131.59      156.19     28.96 o 
 -16   0  36      107.29      149.23     14.26 o 
 -14   0  36        3.83       15.23      8.13 o 
 -12   0  36      143.86      123.73     10.20 o 
 -10   0  36      108.44      115.83     25.02 o 
  -8   0  36      121.99      114.21     20.21 o 
  -6   0  36        6.23       18.13      6.98 o 
  -4   0  36      151.41      131.98     29.52 o 
  -2   0  36      360.28      359.98     17.67 o 
   0   0  36      296.62      293.36     10.60 o 
   2   0  36      563.54      594.79     17.90 o 
   4   0  36     1886.16     1958.73     71.09 o 
   6   0  36        0.64        5.49      5.97 o 
   8   0  36       14.56        9.74      6.32 o 
  10   0  36        2.17        4.22     11.86 o 
  12   0  36       62.47       75.82     12.85 o 
  14   0  36        5.35       13.32      9.86 o 
 -15   1  36       96.35      130.51     12.25 o 
 -13   1  36       75.96       79.57     11.66 o 
 -11   1  36        5.26        4.79      5.55 o 
  -9   1  36        1.32        6.92      4.05 o 
  -7   1  36        4.64        7.45      6.78 o 
  -5   1  36        2.52        5.49      4.44 o 
  -3   1  36       41.12       42.37      7.55 o 
  -1   1  36       41.75       43.55      4.10 o 
   1   1  36       42.78       40.74      5.65 o 
   3   1  36      129.62      132.18     11.95 o 
   5   1  36        1.52        5.80      4.16 o 
   7   1  36       36.18       28.86      5.57 o 
   9   1  36       87.98       95.68      9.18 o 
  11   1  36       21.54        9.94      7.49 o 
  13   1  36       21.24       36.40     11.54 o 
 -14   2  36        1.41        3.06      5.76 o 
 -12   2  36      274.66      269.63     15.93 o 
 -10   2  36      101.23      110.27      7.63 o 
  -8   2  36       94.80       88.30      8.40 o 
  -6   2  36       17.16       15.38      5.20 o 
  -4   2  36        9.50       16.13      4.08 o 
  -2   2  36      553.12      552.56     12.10 o 
   0   2  36        8.55        6.37      3.39 o 
   2   2  36        4.12        8.54      4.41 o 
   4   2  36       13.36        9.35      4.16 o 
   6   2  36      105.83      107.54      7.79 o 
   8   2  36      145.80      150.94     12.16 o 
  10   2  36       27.30       21.59      8.99 o 
  12   2  36      217.71      244.48     16.38 o 
 -13   3  36        2.42       11.33      6.07 o 
 -11   3  36        0.31        7.09      5.41 o 
  -9   3  36        2.04       13.64      4.70 o 
  -7   3  36       17.02       33.01      6.54 o 
  -5   3  36      158.06      202.67      8.75 o 
  -3   3  36        3.64       13.37      5.12 o 
  -1   3  36        5.07       21.45      7.26 o 
   1   3  36       18.54       21.78      4.43 o 
   3   3  36        4.78       12.56      6.90 o 
   5   3  36        2.81        9.92      4.66 o 
   7   3  36       10.43       19.23      7.17 o 
   9   3  36        1.90        7.09      7.96 o 
  11   3  36        1.35        3.93      8.19 o 
 -12   4  36       98.48       82.56     11.72 o 
 -10   4  36       62.45       51.62      7.44 o 
  -8   4  36       43.88       47.68      7.38 o 
  -6   4  36        1.20        0.15      5.09 o 
  -4   4  36       81.20       97.34      8.61 o 
  -2   4  36      205.16      223.72     11.69 o 
   0   4  36       27.48       42.59     10.26 o 
   2   4  36       11.89       18.43      5.80 o 
   4   4  36       14.22       10.94      5.50 o 
   6   4  36        0.12        4.33      4.94 o 
   8   4  36       62.37       67.69     14.21 o 
  10   4  36       43.50       40.32      9.14 o 
  -9   5  36        1.81       10.19      6.58 o 
  -7   5  36       37.06       43.23     10.08 o 
  -5   5  36        1.36       11.57      6.15 o 
  -3   5  36       25.42       16.45      6.50 o 
  -1   5  36       10.73        8.82      6.75 o 
   1   5  36       30.59       34.93      7.41 o 
   3   5  36      330.36      295.03     37.87 o 
   5   5  36        0.83        8.56      6.82 o 
   7   5  36       67.73       34.40      8.37 o 
  -4   6  36       15.36       15.75     15.99 o 
  -2   6  36      103.87       92.45     23.07 o 
   0   6  36       39.71       34.15     10.32 o 
   2   6  36      100.58       55.38     21.80 o 
 -15   1  37      480.03      496.84     17.75 o 
 -13   1  37        0.77        4.58      5.55 o 
 -11   1  37       19.63       16.93      4.88 o 
  -9   1  37        0.14        5.39      4.82 o 
  -7   1  37        4.04       -1.94      4.14 o 
  -5   1  37        0.06        4.92      4.44 o 
  -3   1  37      110.58      115.32      6.80 o 
  -1   1  37        0.77        2.52      2.87 o 
   1   1  37       39.26       39.44      4.44 o 
   3   1  37      519.58      543.33     16.48 o 
   5   1  37      489.59      463.94     14.17 o 
   7   1  37      132.65      159.81     11.93 o 
   9   1  37      110.77      113.14      9.93 o 
  11   1  37        1.58        1.03      7.19 o 
  13   1  37       10.33       20.98      8.44 o 
 -14   2  37       60.84       56.24      8.07 o 
 -12   2  37      210.77      206.84     14.00 o 
 -10   2  37       95.63       98.78      7.50 o 
  -8   2  37        2.01       10.64      5.19 o 
  -6   2  37        0.63        6.75      5.03 o 
  -4   2  37       57.58       52.76      8.15 o 
  -2   2  37       15.95       30.58      5.47 o 
   0   2  37       59.56       54.90      5.26 o 
   2   2  37       41.89       42.34      6.17 o 
   4   2  37       14.31       19.98      4.76 o 
   6   2  37      179.40      185.40      9.11 o 
   8   2  37      350.68      352.64     16.33 o 
  10   2  37        6.26        5.03      7.74 o 
  12   2  37      262.53      276.82     22.36 o 
 -13   3  37       83.43       62.75      8.32 o 
 -11   3  37        0.00       -2.92      5.14 o 
  -9   3  37       11.53       11.69      4.91 o 
  -7   3  37       65.59       72.52     11.53 o 
  -5   3  37     1329.40     1339.04     26.00 o 
  -3   3  37      730.93      712.01     18.97 o 
  -1   3  37      303.20      301.72     11.56 o 
   1   3  37      409.26      404.56     10.82 o 
   3   3  37        0.07       -0.94      4.52 o 
   5   3  37        0.35        2.35      4.45 o 
   7   3  37       15.93       19.38      6.71 o 
   9   3  37        2.06        0.03      7.59 o 
  11   3  37       30.07       23.71      9.72 o 
 -12   4  37      205.04      199.33     15.52 o 
 -10   4  37       17.26       19.96      6.38 o 
  -8   4  37        0.00        1.19      5.48 o 
  -6   4  37       46.16       59.68      9.87 o 
  -4   4  37       98.98      101.28     10.37 o 
  -2   4  37       16.83       23.27      6.68 o 
   0   4  37       12.77        8.89      5.71 o 
   2   4  37       29.26       26.45      9.58 o 
   4   4  37       28.70       31.26      6.67 o 
   6   4  37      150.96      146.16     14.26 o 
   8   4  37      265.29      252.86     16.89 o 
  10   4  37      100.19       79.68     14.49 o 
  -9   5  37       14.72       13.41      9.39 o 
  -7   5  37        1.58        6.69      7.46 o 
  -5   5  37        9.25       13.94      8.84 o 
  -3   5  37       21.44       21.64      7.01 o 
  -1   5  37       15.05       22.84      7.04 o 
   1   5  37       19.84       28.50      7.22 o 
   3   5  37      743.58      795.85     30.20 o 
   5   5  37      278.61      263.32     20.66 o 
   7   5  37      108.54       94.11     23.08 o 
 -14   0  38       10.09        5.92      8.29 o 
 -12   0  38       12.28       21.34      9.01 o 
 -10   0  38      118.00       90.60     16.59 o 
  -8   0  38      534.45      540.98     22.76 o 
  -6   0  38      145.86      132.46     14.28 o 
  -4   0  38      175.66      156.20     24.74 o 
  -2   0  38     1113.76     1041.68     27.58 o 
   0   0  38       81.43      101.48     12.50 o 
   2   0  38       57.40       62.84      7.85 o 
   4   0  38        8.74       15.49      7.24 o 
   6   0  38      147.12      148.12     22.12 o 
   8   0  38       81.48       78.84     11.64 o 
  10   0  38      120.95      151.33     23.39 o 
  12   0  38        0.01       16.47     14.56 o 
 -15   1  38      477.28      472.91     29.56 o 
 -13   1  38      190.04      191.64     16.01 o 
 -11   1  38       14.32       13.47      4.75 o 
  -9   1  38       36.87       26.84      6.35 o 
  -7   1  38        9.93       11.37      5.28 o 
  -5   1  38       67.41       61.81      6.97 o 
  -3   1  38       22.19       28.78      4.69 o 
  -1   1  38       12.93       12.80      3.94 o 
   1   1  38       21.92       27.57      5.27 o 
   3   1  38      454.19      497.84     13.12 o 
   5   1  38      989.12     1011.29     21.83 o 
   7   1  38        7.06        9.75      5.91 o 
   9   1  38      255.41      281.83     17.99 o 
  11   1  38        5.78       12.52      8.15 o 
  13   1  38      367.70      400.17     19.33 o 
 -14   2  38        7.61        8.70      6.21 o 
 -12   2  38       12.44       14.43      5.97 o 
 -10   2  38       17.42       20.33      5.24 o 
  -8   2  38      158.80      138.23     11.14 o 
  -6   2  38      114.86      103.53      8.79 o 
  -4   2  38        8.57        5.70      3.97 o 
  -2   2  38       50.20       60.81      6.86 o 
   0   2  38      175.04      187.95      8.06 o 
   2   2  38      103.46       99.42      8.12 o 
   4   2  38       18.64       26.21      5.47 o 
   6   2  38       38.51       49.88      6.71 o 
   8   2  38        7.47       20.16      7.48 o 
  10   2  38       49.49       31.63     10.86 o 
  12   2  38       49.25       51.99     12.10 o 
 -13   3  38        0.08        7.37      7.60 o 
 -11   3  38       10.67       15.25      6.19 o 
  -9   3  38        1.13       13.46      5.96 o 
  -7   3  38        1.56       12.65      9.30 o 
  -5   3  38       15.56       40.34      6.90 o 
  -3   3  38        8.09       15.51      5.19 o 
  -1   3  38       57.44       56.32      6.72 o 
   1   3  38       64.20       67.48      6.91 o 
   3   3  38       18.51       17.13      6.23 o 
   5   3  38        4.83        4.28      5.34 o 
   7   3  38        0.00       -0.03      6.38 o 
   9   3  38        2.49       11.07      8.79 o 
  11   3  38        0.38       -5.62      8.55 o 
 -10   4  38        1.78        5.43      6.64 o 
  -8   4  38       86.74       63.77      8.50 o 
  -6   4  38        0.02        8.74      7.24 o 
  -4   4  38       14.60       17.56      6.47 o 
  -2   4  38       35.92       28.11      6.97 o 
   0   4  38       54.10       43.59      7.85 o 
   2   4  38       19.74       30.52     10.02 o 
   4   4  38        0.07        4.72      6.01 o 
   6   4  38      131.53      125.34     15.90 o 
   8   4  38        1.39        5.70      6.45 o 
  -7   5  38        3.30       14.79      7.74 o 
  -5   5  38       49.16       71.91     12.72 o 
  -3   5  38       13.73       13.55      6.90 o 
  -1   5  38        0.00       -0.24      5.68 o 
   1   5  38       16.98        2.46      6.16 o 
   3   5  38      330.51      363.55     22.08 o 
   5   5  38      422.84      441.60     24.82 o 
 -13   1  39       58.10       60.20      8.04 o 
 -11   1  39       47.36       41.33      8.44 o 
  -9   1  39       28.23       28.16      6.46 o 
  -7   1  39        9.97        7.25      5.06 o 
  -5   1  39        0.22        5.66      4.88 o 
  -3   1  39       27.77       28.91      4.86 o 
  -1   1  39        6.24        5.97      3.71 o 
   1   1  39       88.26       93.00      7.70 o 
   3   1  39      155.62      194.90      9.55 o 
   5   1  39      116.94      157.03     12.85 o 
   7   1  39       47.35       55.68      8.53 o 
   9   1  39       15.07       37.53      9.92 o 
  11   1  39      111.08      125.81     13.71 o 
 -14   2  39       13.86        6.13      9.31 o 
 -12   2  39        9.96        7.74      5.98 o 
 -10   2  39       38.28       26.08      6.56 o 
  -8   2  39      138.78      134.94     13.49 o 
  -6   2  39        6.92        9.31      5.27 o 
  -4   2  39       31.35       22.12      4.80 o 
  -2   2  39       27.87       36.82      6.07 o 
   0   2  39      249.69      294.70      9.34 o 
   2   2  39      177.01      195.80     10.56 o 
   4   2  39        0.23        5.34      4.66 o 
   6   2  39      121.77      113.20     11.95 o 
   8   2  39       35.21       20.63      9.56 o 
  10   2  39       93.00      127.67     19.93 o 
  12   2  39       14.97       11.64     12.41 o 
 -13   3  39        3.48        3.39     10.35 o 
 -11   3  39      403.07      368.86     14.81 o 
  -9   3  39       31.96       38.68     12.06 o 
  -7   3  39     1400.59     1371.47     44.58 o 
  -5   3  39     2647.33     2645.14     90.34 o 
  -3   3  39       15.10       16.71      5.71 o 
  -1   3  39        5.12        6.92      5.27 o 
   1   3  39       17.85        9.89      4.43 o 
   3   3  39        7.07       13.50      6.14 o 
   5   3  39       45.96       32.14      7.00 o 
   7   3  39      115.36      137.18     14.67 o 
   9   3  39        2.91       16.83      9.19 o 
 -10   4  39       11.00       12.89      7.04 o 
  -8   4  39      149.84      127.17     14.14 o 
  -6   4  39       20.21       15.83      7.95 o 
  -4   4  39       13.94       15.25      6.58 o 
  -2   4  39       61.10       53.87      8.31 o 
   0   4  39       42.81       44.23      7.62 o 
   2   4  39       29.86       40.07     11.74 o 
   4   4  39        3.20        6.92      6.31 o 
   6   4  39       46.09       43.83      8.84 o 
   8   4  39      125.03      112.96     12.15 o 
  -5   5  39        5.22        9.33      8.79 o 
  -3   5  39       52.86       39.61      8.36 o 
  -1   5  39        0.78        1.83      6.35 o 
   1   5  39       44.05       39.97     11.13 o 
   3   5  39        3.54       21.61     10.55 o 
   5   5  39      114.89      102.96     25.46 o 
 -14   0  40     1289.39     1207.40     48.61 o 
 -12   0  40       15.07       15.10      9.27 o 
 -10   0  40      939.16      911.02     31.37 o 
  -8   0  40      881.53      811.04     28.81 o 
  -6   0  40       29.50       27.33      8.96 o 
  -4   0  40       44.46       43.52      9.17 o 
  -2   0  40       55.48       72.99      7.27 o 
   0   0  40      108.24      116.27     11.70 o 
   2   0  40      382.81      342.05     21.32 o 
   4   0  40        0.00       -1.13      6.67 o 
   6   0  40       12.50       11.54     10.18 o 
   8   0  40        0.19        6.37      9.55 o 
  10   0  40        4.46       13.37     14.24 o 
  12   0  40        5.14        9.63     14.16 o 
 -13   1  40       55.29       48.45      8.62 o 
 -11   1  40       48.17       43.90      7.49 o 
  -9   1  40       29.18       21.13      6.17 o 
  -7   1  40       61.57       47.63     10.57 o 
  -5   1  40       88.42       79.89      9.52 o 
  -3   1  40       76.69       74.83      6.32 o 
  -1   1  40      122.02      136.72      7.40 o 
   1   1  40       18.45        6.69      5.01 o 
   3   1  40      829.37      846.06     19.67 o 
   5   1  40       11.27       23.47      6.75 o 
   7   1  40       28.42       20.10      7.98 o 
   9   1  40       27.03       32.71     10.11 o 
  11   1  40       26.23       21.17     10.01 o 
 -12   2  40       64.24       62.52      8.27 o 
 -10   2  40        1.15        7.49      5.56 o 
  -8   2  40       20.43        5.83      5.59 o 
  -6   2  40       14.90       15.97      5.96 o 
  -4   2  40        7.73       11.10      4.47 o 
  -2   2  40       50.63       49.16      6.65 o 
   0   2  40        5.25       10.97      4.28 o 
   2   2  40      264.84      260.32     12.24 o 
   4   2  40       50.55       50.21      8.09 o 
   6   2  40        5.38        4.44      6.15 o 
   8   2  40        1.39        2.76      7.65 o 
  10   2  40      108.35      133.19     26.06 o 
 -11   3  40        8.88       20.71      6.80 o 
  -9   3  40       12.36       23.01      6.80 o 
  -7   3  40       23.11       39.75      7.11 o 
  -5   3  40       59.05       80.95     12.01 o 
  -3   3  40       49.61       47.28      7.85 o 
  -1   3  40       48.40       42.49      7.30 o 
   1   3  40        6.75       -6.35      6.35 o 
   3   3  40       23.15       27.67      7.13 o 
   5   3  40        2.89        4.45      6.12 o 
   7   3  40        2.68        0.81     10.38 o 
   9   3  40        5.96        7.26      9.43 o 
 -10   4  40        0.02        2.31     17.90 o 
  -8   4  40        8.56       14.73      6.66 o 
  -6   4  40        1.47        3.66      7.07 o 
  -4   4  40       10.25       13.37      6.68 o 
  -2   4  40       13.18        9.23      5.98 o 
   0   4  40       22.72       21.92      6.64 o 
   2   4  40       87.40       88.31     13.52 o 
   4   4  40       81.10       84.25     16.11 o 
   6   4  40       68.98       76.49     10.36 o 
   8   4  40        0.57       18.05      9.30 o 
  -5   5  40       15.16       15.20     14.56 o 
  -3   5  40       36.30       34.79      9.57 o 
  -1   5  40       40.78       52.91     12.38 o 
   1   5  40       34.24       47.29     12.42 o 
   3   5  40      208.98      314.92     38.03 o 
 -13   1  41        0.77        9.06      6.77 o 
 -11   1  41       82.80       64.88      8.60 o 
  -9   1  41        8.11        6.95      5.69 o 
  -7   1  41       33.76       27.76      6.47 o 
  -5   1  41        0.14       -1.82      4.72 o 
  -3   1  41        6.98        7.81      4.08 o 
  -1   1  41       68.14       78.45      7.30 o 
   1   1  41        9.14       21.31      7.59 o 
   3   1  41      361.28      393.69     13.56 o 
   5   1  41      319.84      323.10     16.31 o 
   7   1  41       64.35       70.10     23.03 o 
   9   1  41        9.81        1.99      8.33 o 
  11   1  41      162.37      183.73     23.75 o 
 -12   2  41        0.01        9.02      6.75 o 
 -10   2  41       13.70       11.34      6.39 o 
  -8   2  41        6.78       12.23      5.89 o 
  -6   2  41      546.85      514.64     40.60 o 
  -4   2  41      172.42      184.14     10.26 o 
  -2   2  41       62.69       81.53      7.86 o 
   0   2  41      230.59      243.52      9.51 o 
   2   2  41        4.75       21.53      6.32 o 
   4   2  41        7.48        2.15      6.00 o 
   6   2  41        4.67        8.25      7.76 o 
   8   2  41       47.19       45.92     11.20 o 
  10   2  41       23.74       18.36     10.18 o 
 -11   3  41       55.13       72.20     11.99 o 
  -9   3  41       17.41       18.95      6.50 o 
  -7   3  41       25.18       37.65      7.49 o 
  -5   3  41       92.13       75.73     10.52 o 
  -3   3  41       16.69       26.42      7.02 o 
  -1   3  41       47.83       60.08      9.54 o 
   1   3  41      162.55      144.03     14.69 o 
   3   3  41       10.86       14.67      7.06 o 
   5   3  41        0.41        4.16      6.52 o 
   7   3  41       13.41       25.45     14.64 o 
   9   3  41        7.47        2.15     15.59 o 
  -8   4  41        4.58       11.04      8.85 o 
  -6   4  41      134.69      118.81     15.28 o 
  -4   4  41        9.97       14.34      6.41 o 
  -2   4  41        4.70        1.74      5.97 o 
   0   4  41      168.73      140.52     13.94 o 
   2   4  41        0.20        9.23      8.92 o 
   4   4  41        5.93        9.37      6.80 o 
   6   4  41       37.12       34.04      8.82 o 
  -3   5  41       20.50       25.06     17.90 o 
  -1   5  41       88.13       58.56     21.72 o 
   1   5  41       18.19       10.90     17.42 o 
 -12   0  42      327.50      243.50     19.75 o 
 -10   0  42        0.01       12.57      9.08 o 
  -8   0  42       17.49       13.86      8.79 o 
  -6   0  42       11.25       14.79      8.33 o 
  -4   0  42        6.79       11.86      7.61 o 
  -2   0  42      164.48      168.67     10.37 o 
   0   0  42        2.12       11.16      6.87 o 
   2   0  42       39.32       44.08     11.46 o 
   4   0  42        9.14        3.50      8.99 o 
   6   0  42        5.53       13.05     10.18 o 
   8   0  42        1.56        1.83     10.42 o 
  10   0  42       79.63       84.34     17.98 o 
 -11   1  42       52.65       40.15      7.76 o 
  -9   1  42       71.46       79.02      9.02 o 
  -7   1  42        3.80        4.67      5.48 o 
  -5   1  42        4.07        0.67      5.14 o 
  -3   1  42        2.15        6.62      4.36 o 
  -1   1  42      224.40      226.82      8.85 o 
   1   1  42       60.66       69.08      9.52 o 
   3   1  42       78.16       94.51     14.00 o 
   5   1  42      189.77      208.80     15.10 o 
   7   1  42      139.79      171.23     14.81 o 
   9   1  42       33.77       43.87     11.73 o 
  11   1  42       36.45       39.78     17.27 o 
 -12   2  42        2.98        9.79     15.59 o 
 -10   2  42       12.75       10.05      6.42 o 
  -8   2  42       20.24       14.98      6.40 o 
  -6   2  42      236.47      233.35     11.96 o 
  -4   2  42      893.23      886.63     38.47 o 
  -2   2  42        1.08       16.39      6.17 o 
   0   2  42      299.52      325.84     18.11 o 
   2   2  42      130.95      141.60     12.95 o 
   4   2  42       37.13       39.90      7.70 o 
   6   2  42        4.32       -0.22      6.96 o 
   8   2  42      112.90      144.49     20.29 o 
  10   2  42        6.08       -1.35     14.80 o 
  -9   3  42        0.06        2.99      6.14 o 
  -7   3  42       98.09      115.11     18.34 o 
  -5   3  42        3.79        0.81      9.98 o 
  -3   3  42       43.10       44.30      7.94 o 
  -1   3  42        2.77        5.76      5.86 o 
   1   3  42       33.51       31.22      9.60 o 
   3   3  42        1.66       -1.71      5.68 o 
   5   3  42        2.28        5.67      6.66 o 
   7   3  42       12.61       21.32     18.22 o 
  -8   4  42       13.84       -8.91     18.78 o 
  -6   4  42       53.28       44.26     10.13 o 
  -4   4  42      253.96      257.31     19.04 o 
  -2   4  42        1.85       12.30      6.69 o 
   0   4  42      143.72      124.00     10.71 o 
   2   4  42      237.20      239.37     25.94 o 
   4   4  42      190.57      179.86     18.11 o 
   6   4  42        7.32       41.45     21.88 o 
 -11   1  43       67.32       61.54      8.91 o 
  -9   1  43      111.89       90.49      9.17 o 
  -7   1  43      184.86      170.27     12.24 o 
  -5   1  43        6.21        6.75      5.54 o 
  -3   1  43       16.30       18.53      5.80 o 
  -1   1  43       22.73       22.77      5.76 o 
   1   1  43        9.75       23.18      6.32 o 
   3   1  43       29.76       51.49     13.53 o 
   5   1  43        0.83       12.22      7.00 o 
   7   1  43        4.47        2.91      7.63 o 
   9   1  43       62.84       82.73     12.49 o 
 -10   2  43        1.35        7.40      6.26 o 
  -8   2  43       32.27       34.54      7.26 o 
  -6   2  43        7.60       17.60      6.15 o 
  -4   2  43      435.14      455.01     18.61 o 
  -2   2  43       17.05       20.54      6.36 o 
   0   2  43       42.23       52.20     10.23 o 
   2   2  43        6.09       12.63      5.97 o 
   4   2  43      468.81      484.00     19.75 o 
   6   2  43       79.33       95.11     12.40 o 
   8   2  43       71.10       69.51     12.14 o 
  -9   3  43       17.90       13.42      6.96 o 
  -7   3  43        5.62        8.14      6.17 o 
  -5   3  43        0.00        1.83      7.19 o 
  -3   3  43       49.51       42.68     12.54 o 
  -1   3  43       72.79       86.77     21.99 o 
   1   3  43        3.58        2.14      8.15 o 
   3   3  43        7.53       14.13      6.50 o 
   5   3  43        0.01       11.78      7.18 o 
   7   3  43      212.43      207.19     24.82 o 
  -6   4  43        1.41        5.73     14.80 o 
  -4   4  43      243.64      198.36     17.49 o 
  -2   4  43       50.56       46.99      8.66 o 
   0   4  43       47.27       35.65     10.86 o 
   2   4  43        3.31       12.97      9.71 o 
   4   4  43      622.19      639.62     45.83 o 
 -10   0  44        3.05        3.66     10.34 o 
  -8   0  44       42.38       30.73     10.94 o 
  -6   0  44       13.65       11.72     12.05 o 
  -4   0  44       20.35       21.12      9.30 o 
  -2   0  44       23.09       28.64     16.47 o 
   0   0  44       13.34        9.24      7.74 o 
   2   0  44        4.07       17.03      9.15 o 
   4   0  44       76.88       63.17     14.24 o 
   6   0  44        6.93        7.80     11.93 o 
   8   0  44        0.60       29.12     13.37 o 
 -11   1  44        1.87        6.26     12.15 o 
  -9   1  44        8.01       14.66      6.44 o 
  -7   1  44       30.63       22.92      6.79 o 
  -5   1  44        3.56        6.28      5.72 o 
  -3   1  44      106.18      110.84     11.84 o 
  -1   1  44      348.99      359.01     31.36 o 
   1   1  44      288.58      290.23     13.18 o 
   3   1  44       40.97       49.73      8.89 o 
   5   1  44        2.36       -1.47      6.86 o 
   7   1  44        6.31        9.00      7.92 o 
   9   1  44       10.06       15.83     14.08 o 
 -10   2  44       53.42       51.64     15.22 o 
  -8   2  44       34.06       29.65      7.42 o 
  -6   2  44      307.31      307.99     20.03 o 
  -4   2  44       61.10       63.03     10.35 o 
  -2   2  44        4.04        0.70      5.92 o 
   0   2  44        4.72       11.42      7.90 o 
   2   2  44       38.00       34.09      7.35 o 
   4   2  44      200.73      222.41     18.98 o 
   6   2  44      525.91      563.87     22.41 o 
   8   2  44        7.89       17.90     13.05 o 
  -7   3  44        0.01        4.76      8.07 o 
  -5   3  44       36.21       33.05      9.49 o 
  -3   3  44        1.08        6.75      6.53 o 
  -1   3  44        0.74        5.91      6.10 o 
   1   3  44        5.26        4.38      8.48 o 
   3   3  44        0.12       -0.73      5.98 o 
   5   3  44        1.99       -7.31      7.31 o 
  -4   4  44      100.29      134.23     27.69 o 
  -2   4  44       25.70       28.83      7.80 o 
   0   4  44       17.47       34.85     19.65 o 
   2   4  44        2.54       14.64     16.15 o 
  -9   1  45      124.66      109.77     10.29 o 
  -7   1  45        1.15       10.00      6.88 o 
  -5   1  45       70.75       73.20      8.51 o 
  -3   1  45       54.85       54.57      9.97 o 
  -1   1  45        7.35       20.11     14.56 o 
   1   1  45      261.25      273.74     13.08 o 
   3   1  45      145.51      149.25     27.53 o 
   5   1  45        3.50        1.28      7.03 o 
   7   1  45       63.12       74.42     23.35 o 
  -8   2  45        0.26        7.45      6.57 o 
  -6   2  45      398.32      400.93     21.33 o 
  -4   2  45      235.12      195.15     21.99 o 
  -2   2  45       17.67       15.94      6.38 o 
   0   2  45       18.42       22.78      9.09 o 
   2   2  45       35.07       26.15      7.30 o 
   4   2  45       13.27       20.21      8.12 o 
   6   2  45       49.69       75.05     11.28 o 
  -7   3  45      345.21      282.46     34.13 o 
  -5   3  45        0.31        6.37      9.10 o 
  -3   3  45        2.97        8.34      8.63 o 
  -1   3  45        0.95       -6.45      8.16 o 
   1   3  45       10.85       23.89      9.84 o 
   3   3  45       31.58       44.92     11.66 o 
  -8   0  46       57.65       51.25     11.80 o 
  -6   0  46       37.58       36.82     10.35 o 
  -4   0  46       11.35       17.47      9.28 o 
  -2   0  46       23.09       12.49     17.66 o 
   0   0  46        5.00        5.33      8.20 o 
   2   0  46        0.12        1.51      9.15 o 
   4   0  46       16.63       16.47     11.38 o 
   6   0  46       50.47       62.30     16.39 o 
  -9   1  46       82.61       69.23     17.39 o 
  -7   1  46       23.71       44.67      8.10 o 
  -5   1  46      141.95      165.92     11.23 o 
  -3   1  46        0.09        6.62      7.03 o 
  -1   1  46       23.17       15.82     10.34 o 
   1   1  46       27.70       53.11     17.53 o 
   3   1  46        7.62       20.24      9.67 o 
   5   1  46        3.30        0.73      7.52 o 
  -8   2  46        5.23       15.29     13.04 o 
  -6   2  46       87.46       78.90     17.04 o 
  -4   2  46       36.01       32.27      9.27 o 
  -2   2  46       32.71       20.74      6.96 o 
   0   2  46      149.23      166.42     19.93 o 
   2   2  46       43.85       41.69      8.16 o 
   4   2  46      475.29      520.03     21.04 o 
  -5   3  46        9.40       -1.35     15.91 o 
  -3   3  46        1.44       -1.11      8.35 o 
  -1   3  46        1.26        8.04      9.23 o 
   1   3  46        2.23        0.29      9.12 o 
   3   3  46        0.94       -8.04     14.64 o 
  -7   1  47      168.75      144.33     11.42 o 
  -5   1  47      430.24      440.49     18.96 o 
  -3   1  47      121.94      130.73     12.69 o 
  -1   1  47       62.13       78.64     12.58 o 
   1   1  47       70.79       70.45      9.00 o 
   3   1  47       34.97       34.45     12.97 o 
   5   1  47        6.51       10.21      9.95 o 
  -6   2  47       21.15       24.91      9.57 o 
  -4   2  47        7.96       11.81      8.41 o 
  -2   2  47      105.17      156.74     28.64 o 
   0   2  47       77.52      102.04     22.40 o 
   2   2  47       51.91       44.51     11.37 o 
   4   2  47      166.27      181.25     20.13 o 
  -3   3  47       27.19       21.96     18.94 o 
  -1   3  47        8.28       32.70     20.69 o 
   1   3  47        3.40       -7.40     17.03 o 
  -6   0  48       50.14       48.18     11.75 o 
  -4   0  48       25.03       24.19     20.29 o 
  -2   0  48       20.37       48.61     21.80 o 
   0   0  48      103.72      111.55     15.28 o 
   2   0  48       54.61       46.63     13.61 o 
   4   0  48        0.02        0.08      9.63 o 
  -7   1  48        0.48        7.91     13.31 o 
  -5   1  48      204.04      239.48     20.29 o 
  -3   1  48      305.10      287.27     25.51 o 
  -1   1  48       60.90       51.52     15.24 o 
   1   1  48      111.96      128.27     12.14 o 
   3   1  48       25.10       22.28      8.38 o 
  -4   2  48        6.77        6.67      9.19 o 
  -2   2  48       85.93      120.78     28.09 o 
   0   2  48        2.15       25.80     10.31 o 
   2   2  48       36.32       25.70     21.56 o 
  -5   1  49        4.34       17.95     14.12 o 
  -3   1  49      230.60      235.12     24.73 o 
  -1   1  49       33.44       27.21     21.56 o 
   1   1  49       14.35       13.45     11.54 o 
  -2   0  50       30.17       17.66     21.48 o 
                                                 
